# Supplementary material for: Integrated Single‐Cell and Bulk Transcriptomic Analysis Reveals an Endothelial Gene Signature Shaping EndMT and Prognosis in Hepatocellular Carcinoma
Source: Hum Mutat. 2026 Jun 17;2026:4041113. doi: 10.1155/humu/4041113 (PMC13275994; doi:10.1155/humu/4041113)
Supplement: Supplementary file 1 — Supporting Information 1 Table S1: List of immune checkpoint genes. [file HUMU-2026-4041113-s002.xlsx]

## Sheet: Sheet1
Table S1. Summary of immune checkpoint genes collections.
Symbol	Type	Role with Immunity	Expression pattern demenstrate from FANTOM5 data	Family	Ligand receptor pairs
BTN2A2	Ligand	Inhibit	TIC-ICGs	BTN	NA
BTNL3	Ligand	TwoSide	TIC-ICGs	BTN	NA
BTNL9	Ligand	TwoSide	TIC-ICGs	BTN	NA
CEACAM1	Ligand&Receptor	Activate	TIC-ICGs	Other	NA
IDO1	Ligand	Inhibit	TIC-ICGs	Other	NA
TDO2	Ligand	Inhibit	TIC-ICGs	Other	NA
VTCN1	Ligand	Inhibit	TIC-ICGs	Other	NA
ADORA2A	Receptor	Inhibit	IC-ICGs	Other	NA
BTN3A1	Ligand	Activate	IC-ICGs	BTN	NA
C10orf54	Ligand	Inhibit	IC-ICGs	Other	NA
CD276	Ligand	Inhibit	TC-ICGs	Other	NA
CD274	Ligand	TwoSide	TIC-ICGs	Other	Pair 1
PDCD1LG2	Ligand	TwoSide	TIC-ICGs	Other	Pair 1
PDCD1	Receptor	Inhibit	IC-ICGs	Other	Pair 1
CD28	Receptor	Activate	IC-ICGs	Other	Pair 2
CD80	Ligand	TwoSide	IC-ICGs	Other	Pair 2
CD86	Ligand	TwoSide	IC-ICGs	Other	Pair 2
CTLA4	Receptor	Inhibit	IC-ICGs	Other	Pair 2
ICOS	Receptor	Activate	IC-ICGs	Other	Pair 3
ICOSLG	Ligand	Activate	N	Other	Pair 3
CD160	Ligand	Inhibit	TIC-ICGs	Other	Pair 4
BTLA	Receptor	Inhibit	IC-ICGs	Other	Pair 4
TNFRSF14	Ligand	TwoSide	IC-ICGs	Other	Pair 4
TNFSF14	Ligand	Activate	IC-ICGs	Other	Pair 4
TNFSF9	Ligand	Activate	TIC-ICGs	Other	Pair 5
TNFRSF9	Receptor	Activate	IC-ICGs	Other	Pair 5
TNFSF4	Ligand	Activate	TIC-ICGs	Other	Pair 6
TNFRSF4	Receptor	Activate	IC-ICGs	Other	Pair 6
CD70	Ligand	Activate	TIC-ICGs	Other	Pair 7
CD27	Receptor	Activate	IC-ICGs	Other	Pair 7
CD40	Receptor	Activate	IC-ICGs	Other	Pair 8
CD40LG	Ligand	Activate	IC-ICGs	Other	Pair 8
HAVCR2	Receptor	Inhibit	TIC-ICGs	Other	Pair 9
LGALS9	Ligand	Inhibit	IC-ICGs	Other	Pair 9
TNFSF18	Ligand	Activate	TIC-ICGs	Other	Pair 10
TNFRSF18	Receptor	Activate	IC-ICGs	Other	Pair 10
CD47	Ligand	Inhibit	TIC-ICGs	Other	Pair 11
SIRPA	Receptor	Inhibit	IC-ICGs	Other	Pair 11
CD226	Receptor	Activate	IC-ICGs	Other	Pair 12
CD96	Receptor	Activate	IC-ICGs	Other	Pair 12
TIGIT	Receptor	Inhibit	IC-ICGs	Other	Pair 12
PVR	Ligand	TwoSide	TC-ICGs	Other	Pair 12
BTN2A1	Ligand	TwoSide	TIC-ICGs	BTN	Pair 13
CD209	Ligand	TwoSide	TIC-ICGs	Other	Pair 13
HLA-DOB	Ligand	TwoSide	TIC-ICGs	MHC class II	Pair 14
HLA-G	Ligand	TwoSide	TIC-ICGs	MHC class I	Pair 14
KIR2DL1	Receptor	Inhibit	TIC-ICGs	KIR_inhibit	Pair 14
KIR2DL2	Receptor	Inhibit	TIC-ICGs	KIR_inhibit	Pair 14
KIR2DL3	Receptor	Inhibit	TIC-ICGs	KIR_inhibit	Pair 14
KIR2DL4	Receptor	Activate	TIC-ICGs	KIR_activate	Pair 14
KIR2DS2	Receptor	Activate	TIC-ICGs	KIR_activate	Pair 14
KIR3DL2	Receptor	Inhibit	TIC-ICGs	KIR_inhibit	Pair 14
HLA-A	Ligand	TwoSide	IC-ICGs	MHC class I	Pair 14
HLA-B	Ligand	TwoSide	IC-ICGs	MHC class I	Pair 14
HLA-C	Ligand	TwoSide	IC-ICGs	MHC class I	Pair 14
HLA-DMA	Ligand	TwoSide	IC-ICGs	MHC class II	Pair 14
HLA-DMB	Ligand	TwoSide	IC-ICGs	MHC class II	Pair 14
HLA-DOA	Ligand	TwoSide	IC-ICGs	MHC class II	Pair 14
HLA-DPA1	Ligand	TwoSide	IC-ICGs	MHC class II	Pair 14
HLA-DPB1	Ligand	TwoSide	IC-ICGs	MHC class II	Pair 14
HLA-DQA1	Ligand	TwoSide	IC-ICGs	MHC class II	Pair 14
HLA-DQB1	Ligand	TwoSide	IC-ICGs	MHC class II	Pair 14
HLA-DRA	Ligand	TwoSide	IC-ICGs	MHC class II	Pair 14
HLA-DRB1	Ligand	TwoSide	IC-ICGs	MHC class II	Pair 14
HLA-DRB4	Ligand	TwoSide	IC-ICGs	MHC class II	Pair 14
HLA-DRB5	Ligand	TwoSide	IC-ICGs	MHC class II	Pair 14
HLA-E	Ligand	TwoSide	IC-ICGs	MHC class I	Pair 14
HLA-F	Ligand	TwoSide	IC-ICGs	MHC class I	Pair 14
LAG3	Receptor	Inhibit	IC-ICGs	Other	Pair 14
HLA-DRB3	Ligand	TwoSide	N	MHC class II	Pair 14
KIR2DL5A	Receptor	Inhibit	N	KIR_inhibit	Pair 14
KIR2DL5B	Receptor	Inhibit	N	KIR_inhibit	Pair 14
KIR2DS1	Receptor	Activate	N	KIR_activate	Pair 14
KIR2DS3	Receptor	Activate	N	KIR_activate	Pair 14
KIR2DS4	Receptor	Activate	N	KIR_activate	Pair 14
KIR2DS5	Receptor	Activate	N	KIR_activate	Pair 14
KIR3DL1	Receptor	Inhibit	N	KIR_inhibit	Pair 14
KIR3DL3	Receptor	Inhibit	N	KIR_inhibit	Pair 14
KIR3DS1	Receptor	Activate	N	KIR_activate	Pair 14
