# Supplementary material for: Integrated Single‐Cell and Bulk Transcriptomic Analysis Reveals an Endothelial Gene Signature Shaping EndMT and Prognosis in Hepatocellular Carcinoma
Source: Hum Mutat. 2026 Jun 17;2026:4041113. doi: 10.1155/humu/4041113 (PMC13275994; doi:10.1155/humu/4041113)
Supplement: Supplementary file 2 — Supporting Information 2 Table S2: Primer sequences used in RT‐qPCR analysis. [file HUMU-2026-4041113-s001.xlsx]

## Sheet: Sheet1
TableS2 Primer sequences
Gene Name	F/R	Nucleobase Sequence
CD31	Forward primer	AACAGTGTTGACATGAAGAGCC
	Reverse primer	TGTAAAACAGCACGTCATCCTT
VE-Cad	Forward primer	CTTTTAGGGGATTGTCAGGAGGT
	Reverse primer	TCCCGATCACTGTACCAGATG
VEGF-R	Forward primer	AGGGCAGAATCATCACGAAGT
	Reverse primer	AGGGTCTCGATTGGATGGCA
a-SMA	Forward primer	GGCATTCACGAGACCACCTAC
	Reverse primer	CGACATGACGTTGTTGGCATAC
N-Cad	Forward primer	TCAGGCGTCTGTAGAGGCTT
	Reverse primer	ATGCACATCCTTCGATAAGACTG
Vimentin	Forward primer	GACGCCATCAACACCGAGTT
	Reverse primer	CTTTGTCGTTGGTTAGCTGGT
VEGF-A	Forward primer	AGGGCAGAATCATCACGAAGT
	Reverse primer	AGGGTCTCGATTGGATGGCA
MPZL2	Forward primer	TTAATGGGACAGATGCTCGGT
	Reverse primer	AAGACACCCGGTCCTTAAACC
KITLG	Forward primer	AATCCTCTCGTCAAAACTGAAGG
	Reverse primer	CCATCTCGCTTATCCAACAATGA
PCDH1	Forward primer	ACGCCACTCGGGTAGTGTA
	Reverse primer	TCACGGTCGATGGAGGTCTC
GAPDH	Forward primer	GGAGCGAGATCCCTCCAAAAT
	Reverse primer	GGCTGTTGTCATACTTCTCATGG
