# Supplementary material for: Integrated Single‐Cell and Bulk Transcriptomic Analysis Reveals an Endothelial Gene Signature Shaping EndMT and Prognosis in Hepatocellular Carcinoma
Source: Hum Mutat. 2026 Jun 17;2026:4041113. doi: 10.1155/humu/4041113 (PMC13275994; doi:10.1155/humu/4041113)
Supplement: Supplementary file 3 — Supporting Information 3 Table S3: List of antibodies used for immunofluorescence staining and their catalog numbers. [file HUMU-2026-4041113-s005.xlsx]

## Sheet: Sheet1
Table S3. List of Antibodies Used for Immunofluorescence Staining and Their Catalog Numbers
Antibodies	Catalog Numbers
Vegf	Abcam EP1176Y
a-SMA	Abcam ab33902
MPZL2	Leading Biology AMM1 2832VCF
PCDH1	SantaCruz SC--81816
KITLG	ABclonal A5672
