# Supplementary material for: Integrated Single‐Cell and Bulk Transcriptomic Analysis Reveals an Endothelial Gene Signature Shaping EndMT and Prognosis in Hepatocellular Carcinoma
Source: Hum Mutat. 2026 Jun 17;2026:4041113. doi: 10.1155/humu/4041113 (PMC13275994; doi:10.1155/humu/4041113)
Supplement: Supplementary file 4 — Supporting Information 4 Table S4: List of genes associated with prognosis in LIHC and ECs. [file HUMU-2026-4041113-s003.xlsx]

## Sheet: Blue module genes
Blue_module genes
Symbol
APOC1P1
GPR37
UGT2A3
SEC14L4
MIR4664
SLC4A4
CHST9
TMEM200B
LRRC31
NAMPTP1
AKAP12
NR2F1
AC093162.3
MATN2
MBNL3
ISM1
HMGCS1
ADAMTSL3
TXNIP
UBE4A
WNT5A
ADD3
ZNF770
ATP1A1
GLUD2
LAMB3
C4B
RNF5P1
SMC4
FLRT3
C4A
MIR647
BCL9L
SLC25A25
CFB
HLTF
DBH
NIPAL1
FAT1
CGN
PPL
ADGRG6
GPC6
SLC2A12
CRIM1
FASN
PCSK6
CCND1
ADAMTSL4
PPP1R3B
FYTTD1P1
TNFAIP3
PTGES3P2
SLC16A7
TPPP
FTOP1
SLC2A10
INHBA
TSPAN12
CYP51A1
INHBB
ANKRD10-IT1
MYLK
DPYD
ENC1
FKBP5
DLG5
GALC
EEF1A1P5
SESN3
SLC16A13
PLSCR4
KLHDC7A
NEDD9
ZFP36L2
CFAP126
LPCAT3
ONECUT1
SMO
NAV2
LINC00106
ITGA2
NBPF15
ENPP4
MAT2A
OCLN
ATP9A
STAG3L5P
MTX1P1
IL1RAP
NUAK2
CD302
RAB11FIP1
FAM13A
DUSP8
PTPRD
NID1
ARHGAP5
ABHD2
ETV1
PSTPIP2
PRRG4
MAPK8IP1
TUBA1B
TBC1D14
SEC24C
NEDD4
DYNC1LI2
NR1D1
TCEA1P2
FNIP2
ITGAV
CNOT1
GRAMD1C
NRP1
MYO15B
HYOU1
USP34
NTN4
FTH1
AP000648.4
PPP2R5D
PNPLA3
LAMC1
KLF10
OIT3
ZBTB38
CYP4X1
RECQL
PIM1
ATP1B1
SLC16A4
NEAT1
FOXRED2
PSD3
SLC25A30
TBC1D4
KLF11
NRBP2
TPM1
TGFBR3
MYO1E
SIAE
GBE1
LGR4
ITPRIPL2
ATP11C
DSP
PGM2
PDGFC
AMOT
TGFBI
DDX39B
HMGCR
KITLG
PELI1
NFKBIZ
ATP2B4
SLC29A1
ADGRA3
NRIP1
LTBP3
MAN2A2
SEMA4G
EIF3L
COBLL1
LPIN2
HPS3
HIF1A
CDC42BPB
PIK3AP1
STAG1
DNAJC6
HACD2
TACC1
AMOTL2
CERS2
CITED2
GTF2I
RBL2
JUN
SH3BP4
CLDN1
PROX1
TBC1D2B
ATF3
ITPR2
SLC38A2
PIK3R1
BHLHE40
RB1
EPB41L2
SNX10
BRPF3
EP300-AS1
ZNF710
PDZK1
SKAP2
TNS1
SYTL4
SHROOM2
ABCA1
ASAP1
CHST15
SH3RF2
FAM102A
VWA7
LPCAT2
IL1R1
HNF4G
CROT
FNDC3A
CPD
MPZL2
MTUS1
USP22
PKP2
NUP153
ADAM9
XAF1
NAP1L5
TBC1D9
AC007098.1
ARRDC3
WWTR1
TNFRSF10D
AJUBA
MAFK
RPS6KA3
DNAJC14
TMPRSS2
ITGB1
ZNF704
ZMIZ1
ANKRD18EP
ZNF844
TOB2P1
ATP8B1
LENG8
EGFR
KLF6
SIPA1L3
POM121
MALAT1
SLC39A14
HTATSF1P2
MIR635
RAPGEF5
MAP3K14
TRIM10
ITGA6
CNN2
DHFR
AK4P1
FRG1BP
NOTCH2
RALGAPA2
ATG9A
TYW1B
OSBPL1A
PIEZO2
HBP1
CAPN5
FN1
FAM184A
MAN1A1
ASAP2
FOXN2
LRIG3
SMARCC2
SHROOM3
LDLR
UTRN
BTAF1
ARNTL
RIPK4
CELSR1
LPGAT1
TNS3
KRT18P34
KLHL21
TGFBR2
DENND4C
TEAD1
PCBP1
C6orf47
ZXDB
SLC40A1
CTSO
DDAH1
ASH1L
ABCC3
B4GALT5
GOLIM4
LPIN3
SLC22A23
SLC30A1
GCNT4
KHNYN
MORC4
ZMAT1
NOMO2
TOM1L1
PPP2R1B
AUTS2
CACHD1
PKD2
C4orf19
LINC00857
XPOT
RPL32P3
P2RX7
THSD4
MICU3
LPIN1
EP300
HERC2P2
ABCA2
HSPA4L
TMEM170B
SLC20A2
XPC
ADGRL2
BCL6
PRLR
IQGAP2
SMAD3
GDF7
AP006621.5
HEATR1
ELF1
MYO5B
CPEB2
SPIN1
RAPGEF4
HMG20A
LRP3
UNC13B
OPLAH
ZDHHC8
GBA
FOSL2
WDR6
COX4I2
WWC2
MAP10
ARHGEF40
ERAP1
SH3PXD2A
ID2
KLF13
ZNF680
FGD4
SLC39A6
CEBPZ
DHRS7
ACLY
LIMA1
RNF145
SKIL
SH3RF1
PCDH1
HAUS4
IRS1
C16orf58
TMCO6
ATRN
SATB1
CICP14
PITPNM2
SVIL
IGF2R
DAB2IP
GLMP
MTMR4
EHBP1
YAP1
KAT2B
OR2A20P
RHOU
MEF2A
FNDC3B
VEGFA
NOTCH1
SMC1A
MBD6
M6PR
KIF5B
SH2B3
DLAT
WIPI1
MAP2K6
CDC14B
SLC17A5
NT5C2
ZBED3
MYO6
AKAP7
DCK
LATS2
PAN2
NR5A2
DHX32
MCM3AP
CLUHP3
PIK3C2B
SIK2
TP53BP2
PLS1
FNBP1L
SLC4A2
DDX21
MBNL2
ARSD
NEK4
HIPK2
RNF40
APOC1
WSB1
CPEB4
JMJD1C
CERS6
FAM8A1
PLIN3
JAZF1
SPATA25
ATP11A
NNT
MET
MPZL3
AC000123.3
KLF7
RHOBTB3
ZNF217
VGLL4
APAF1
TRANK1
DIP2C
SERINC5
LINC00933
BCOR
CLIC4
ZRANB1
TOB1
AKAP13
PTPN12
GAB2
BAIAP3
SREBF2
ELOVL5
POLR2B
DAPK1
BCL2L11
UBE2FP1
AHNAK
RASA1
PRKAB2
SORBS1
ZNF281
NCOA3
PER3
PCM1
ZC3H13
ZBTB18
SMAD7
NFIL3
ZBTB41
RORA
NFAT5
STK24
NAB1
ZNF608
PLCL2
TMEM245
BACH1
RNF213
SVIL-AS1
SRCIN1
ZNF189
TEF
RB1CC1
ZFX
PTPRG
SUN2
NFIX
RCBTB1
BDH2
TP53INP2
NGRN
RFX5
CDK14
TM7SF3
TSTD2
HELZ2
RALGPS2
TRPM7
FZD5
WDR44
CXADR
NUP205
ATP11B
ERO1B
ITIH4
KANK2
ARFGEF2
CELSR2
SLC4A7
ZDHHC20
VWA8
IRF2BPL
DST
HGS
TSHZ2
IRAK2
LZTS3
PTPRF
AZIN1
PHLDB2
SH2D4A
NR2C2
ZNF841
MARVELD2
TPR
ANKRD17
RDX
SLC19A2

## Sheet: prognostic genes
TCGA-LIHC COX prognostic genes
Symbol
WASH7P
AL627309.6
WASH9P
MTND1P23
MTCO1P12
NOC2L
KLHL17
HES4
AGRN
AL390719.1
C1orf159
TNFRSF4
SDF4
C1QTNF12
UBE2J2
ACAP3
PUSL1
INTS11
AL139287.1
DVL1
ATAD3B
ATAD3A
SSU72
MIB2
CDK11B
GNB1
FAAP20
TNFRSF14
PRXL2B
ARHGEF16
WRAP73
LRRC47
CEP104
C1orf174
LINC01134
NPHP4
ICMT
ACOT7
NOL9
PHF13
THAP3
CAMTA1
AL034417.5
RERE
ENO1
HMGN2P17
SLC2A5
TMEM201
CLSTN1
LZIC
UBE4B
KIF1B
AL139424.2
PGD
DFFA
CASZ1
TARDBP
MASP2
SRM
EXOSC10
UBIAD1
FBXO6
MAD2L2
AGTRAP
CLCN6
KIAA2013
PLOD1
MIIP
TMEM51
PLEKHM2
UQCRHL
ZBTB17
AL109627.1
FBXO42
SZRD1
NECAP2
LINC01772
NBPF1
CROCC
BX284668.5
MFAP2
ATP13A2
RCC2
ALDH4A1
IFFO2
AL137127.1
EMC1
MRTO4
AKR7A3
SLC66A1
CAPZB
AL031727.1
TMCO4
OTUD3
CAMK2N1
DDOST
HP1BP3
EIF4G3
ALPL
RAP1GAP
USP48
CDC42
ZBTB40
KDM1A
LUZP1
HNRNPR
E2F2
ELOA
PITHD1
LYPLA2
GALE
PNRC2
SRSF10
STPG1
RCAN3
CLIC4
AL031432.4
TMEM50A
SELENON
AUNIP
PAQR7
STMN1
FAM110D
CEP85
SH3BGRL3
UBXN11
CRYBG2
DHDDS
HMGN2
RPS6KA1
ARID1A
ZDHHC18
SFN
GPN2
GPATCH3
NUDC
TRNP1
TENT5B
SLC9A1
TMEM222
FCN3
WASF2
AHDC1
STX12
PPP1R8
RPA2
XKR8
EYA3
SPCS2P4
DNAJC8
SESN2
MED18
RCC1
SNHG3
TRNAU1AP
SNHG12
TAF12
RAB42
GMEB1
YTHDF2
SRSF4
SDC3
PUM1
SNRNP40
ZCCHC17
FABP3
SERINC2
LINC01226
PEF1
ADGRB2
SPOCD1
PTP4A2
KHDRBS1
TMEM39B
KPNA6
TXLNA
CCDC28B
IQCC
TMEM234
EIF3I
MTMR9LP
HDAC1
MARCKSL1
ZBTB8A
ZBTB8OS
RBBP4
KIAA1522
YARS1
S100PBP
TMEM54
RNF19B
AK2
AZIN2
TRIM62
PHC2
ZSCAN20
CSMD2
SMIM12
GJA4
DLGAP3
ZMYM6
ZMYM1
SFPQ
ZMYM4
KIAA0319L
NCDN
PSMB2
C1orf216
CLSPN
AGO4
AGO1
AGO3
ADPRS
TRAPPC3
MAP7D1
THRAP3
SH3D21
STK40
LSM10
MRPS15
CSF3R
LINC01137
MEAF6
GNL2
C1orf109
CDCA8
YRDC
C1orf122
MTF1
SF3A3
FHL3
UTP11
RRAGC
AL139260.1
MYCBP
RHBDL2
AKIRIN1
NDUFS5
PABPC4
PPIE
TRIT1
CAP1
PPT1
RLF
AL050341.2
ZMPSTE24
COL9A2
SMAP2
ZFP69B
AL031985.3
ZFP69
AL603839.3
EXO5
RIMS3
NFYC
KCNQ4
SCMH1
HIVEP3
FOXJ3
RIMKLA
PPCS
CCDC30
PPIH
AC098484.4
YBX1
P3H1
C1orf50
SVBP
AL512353.1
ZNF691
SLC2A1
EBNA1BP2
CFAP57
CDC20
ELOVL1
MED8
PTPRF
KDM4A
KDM4A-AS1
ST3GAL3
ARTN
AL357079.1
IPO13
DPH2
ATP6V0B
B4GALT2
CCDC24
DMAP1
ERI3
RNF220
KIF2C
RPS8
EIF2B3
HECTD3
UROD
ZSWIM5
MUTYH
TOE1
CCDC163
PRDX1
NASP
GPBP1L1
TMEM69
IPP
AL604028.1
MAST2
POMGNT1
RAD54L
LRRC41
UQCRH
NSUN4
MKNK1
MOB3C
EFCAB14
CYP4A11
CYP4A22
STIL
CMPK1
FOXD2-AS1
FOXD2
SPATA6
FAF1
CDKN2C
TTC39A
EPS15
NRDC
KTI12
BTF3L4
CC2D1B
ORC1
PRPF38A
TUT4
GPX7
COA7
RPS13P2
ECHDC2
SLC1A7
CZIB
MAGOH
LRP8
NDC1
YIPF1
HSPB11
LRRC42
TCEANC2
CYB5RL
MRPL37
ACOT11
TTC4
PARS2
TTC22
USP24
C8A
C8B
LINC02777
TM2D1
USP1
DOCK7
ALG6
ITGB3BP
EFCAB7
ROR1
CACHD1
DNAJC6
SERBP1
GADD45A
DEPDC1
LRRC7
LRRC40
SRSF11
ANKRD13C
CTH
AL354872.1
ZRANB2
LRRIQ3
FPGT
TYW3
RABGGTB
TPI1P1
PIGK
AC113935.1
AC118549.1
USP33
MIGA1
FUBP1
DNAJB4
AC103591.4
TTLL7
AL359504.1
PRKACB
RPF1
SSX2IP
SYDE2
C1orf52
BCL10
ZNHIT6
ODF2L
SH3GLB1
SELENOF
HS2ST1
LMO4
PKN2
GTF2B
RBMXL1
LRRC8B
GEMIN8P4
ZNF644
CDC7
BTBD8
GLMN
RPAP2
RPL5
DIPK1A
MTF2
TMED5
CCDC18
DR1
FNBP1L
BCAR3
BCAR3-AS1
DNTTIP2
GCLM
ABCA4
SLC44A3-AS1
CNN3
RPL7P9
PTBP2
SEC63P1
SNX7
PALMD
SASS6
TRMT13
RTCA
CDC14A
EXTL2
SLC30A7
S1PR1
PRMT6
SLC25A24
FAM102B
PRPF38B
STXBP3
GPSM2
CLCC1
WDR47
BX679664.3
TAF13
TMEM167B
SARS1
PSRC1
SORT1
PSMA5
ATXN7L2
CYB561D1
AMIGO1
GNAI3
EPS8L3
CSF1
RBM15-AS1
RBM15
AL355488.1
LAMTOR5
AL365361.1
AL360270.1
LRIF1
DRAM2
WDR77
ATP5PB
RAP1A
INKA2
DDX20
CTTNBP2NL
ST7L
CAPZA1
MOV10
RHOC
SLC16A1-AS1
AP4B1
DCLRE1B
TRIM33
BCAS2
NRAS
CSDE1
SIKE1
VANGL1
CASQ2
SLC22A15
ATP1A1
ATP1A1-AS1
CD58
NAP1L4P1
IGSF3
PTGFRN
TTF2
TRIM45
GDAP2
WDR3
WARS2
WARS2-AS1
LINC00622
ZNF697
PHGDH
HMGCS2
AC244669.1
LINC00623
FAM72B
SRGAP2C
SRGAP2B
FAM72D
LINC01145
AC241585.2
AC241585.1
GPR89A
RNF115
POLR3C
NUDT17
PIAS3
PEX11B
RBM8A
LIX1L
TXNIP
HJV
AC241584.2
PDIA3P1
BCL9
GJA5
GPR89B
LINC01138
AC245100.4
AC245297.4
AC242842.1
FCGR1A
H2BC20P
BOLA1
SV2A
SF3B4
OTUD7B
AC244033.2
VPS45
ANP32E
APH1A
PRPF3
SCNM1
LYSMD1
VPS72
PIP5K1A
PSMD4
PI4KB
SELENBP1
PSMB4
TUFT1
SNX27
MRPL9
AL589765.4
TDRKH
LINGO4
RORC
THEM4
S100A10
S100A11
S100A9
S100A8
S100A6
S100A2
BX470102.2
S100A16
CHTOP
SNAPIN
ILF2
GATAD2B
DENND4B
CRTC2
SLC39A1
AL358472.4
RAB13
TPM3
C1orf43
UBAP2L
HAX1
ATP8B2
UBE2Q1
ADAR
PYGO2
SHC1
CKS1B
FLAD1
DCST1-AS1
ADAM15
EFNA4
EFNA3
SLC50A1
KRTCAP2
MTX1
GBAP1
MTX1P1
GBA
FAM189B
SCAMP3
CLK2
HCN3
RUSC1
ASH1L-AS1
MSTO1
AL353807.5
YY1AP1
DAP3
MSTO2P
GON4L
RIT1
KHDC4
ARHGEF2
SSR2
UBQLN4
MEX3A
LMNA
SMG5
TMEM79
GLMP
CCT3
C1orf61
IQGAP3
NAXE
GPATCH4
CRABP2
ISG20L2
HDGF
PRCC
ETV3
CD5L
PYHIN1
ACKR1
APCS
OR10J6P
DUSP23
TAGLN2
PIGM
ATP1A2
PEA15
COPA
NCSTN
SLAMF6
AL354714.2
USF1
PFDN2
DEDD
UFC1
USP21
B4GALT3
NDUFS2
FCER1G
TOMM40L
MPZ
AL592295.5
FCGR2A
HSPA6
FCGR2C
HSPA7
FCGR3B
DUSP12
AL391825.1
OLFML2B
AL592435.1
NUF2
TMCO1
TMCO1-AS1
UCK2
POGK
ILDR2
POU2F1
MPZL1
GPR161
TIPRL
SFT2D2
TBX19
NME7
BLZF1
F5
SELP
METTL18
KIFAP3
GORAB
FMO3
FMO2
FMO4
SRP14P4
PRRC2C
EEF1AKNMT
PIGC
SUCO
TNFSF4
AL645568.1
PRDX6
CENPL
DARS2
SERPINC1
CACYBP
SEC16B
CRYZL2P-SEC16B
ANGPTL1
SOAT1
AL353708.1
LHX4
XPR1
AL162431.1
STX6
IER5
NPL
DHX9
LAMC1
NCF2
ARPC5
TSEN15
RNF2
RPL22P24
IVNS1ABP
AL390957.1
RGS2
GLRX2
CDC73
CFH
CFHR3
CFHR4
CFHR2
CFHR5
F13B
ASPM
ZBTB41
LINC00862
KIF14
CAMSAP2
INAVA
TMEM9
IPO9
LMOD1
ELF3-AS1
GPR37L1
UBE2T
AC099336.2
KDM5B
PCAT6
RABIF
KLHL12
TMEM183A
SNRPE
REN
AL606489.1
TMEM81
RBBP5
DSTYK
RAB29
SLC41A1
RAB7B
BX571818.1
FAM72A
SRGAP2
IKBKE
EIF2D
DYRK3
MAPKAPK2
YOD1
C4BPB
C4BPA
AL445493.3
MIR29B2CHG
PLXNA2
TRAF3IP3
TRAF5
SNX25P1
NEK2
INTS7
DTL
PACC1
AC092803.1
NSL1
FLVCR1
VASH2
CENPF
USH2A
RRP15
SLC30A10
EPRS1
MARK1
MTARC2
MTARC1
DUSP10
TAF1A
MIA3
AL592148.3
DEGS1
NVL
DNAH14
LBR
ENAH
AC099066.2
LIN9
PARP1
C1orf35
OBSCN
TRIM11
FTH1P2
CCSAP
URB2
SPRTN
AL445524.1
PCNX2
MAP3K21
KCNK1
COA6
AL391832.2
GGPS1
TBCE
GNG4
AL359921.2
HEATR1
RPL35P1
CHML
EXO1
CEP170
ADSS2
DESI2
HNRNPU
SMYD3
ZNF670
ZNF669
AL627095.2
C1orf229
ZNF124
AL390728.6
ZNF496
ZNF692
ACP1
TMEM18
EIPR1
ADI1
RNASEH1
RNASEH1-AS1
RPS7
RNF144A
LINC01871
KIDINS220
MBOAT2
ITGB1BP1
CPSF3
ADAM17
YWHAQ
TAF1B
AC010969.2
GRHL1
RRM2
HPCAL1
ODC1
NOL10
ATP6V1C2
PDIA6
SLC66A3
E2F6
NBAS
DDX1
MYCN
GEN1
WDR35
MATN3
LAPTM4A
PUM2
NDUFAF2P1
HS1BP3
GDF7
LDAH
AC115619.1
AC010872.2
AC018467.1
KLHL29
UBXN2A
WDCP
SF3B6
TP53I3
PFN4
CENPO
AC012073.1
EFR3B
DNMT3A
DTNB
KIF3C
RAB10
HADHA
SELENOI
SLC35F6
CENPA
TMEM214
AGBL5
ATRAID
CAD
UCN
MPV17
GTF3C2
AC074117.1
EIF2B4
SNX17
PPM1G
FTH1P3
NRBP1
IFT172
FNDC4
ZNF512
CCDC121
GPN1
SUPT7L
SLC4A1AP
MRPL33
BABAM2
PLB1
PPP1CB
TRMT61B
WDR43
LCLAT1
SRD5A2
MEMO1
DPY30
SPAST
SLC30A6
NLRC4
AL133243.2
TTC27
FAM98A
FEZ2
STRN
GPATCH11
CEBPZOS
NDUFAF7
PRKD3
RPLP0P6
HNRNPLL
SRSF7
GEMIN6
DHX57
MORN2
MAP4K3
THUMPD2
PKDCC
EML4
COX7A2L
MTA3
HAAO
LINC02580
DYNC2LI1
LRPPRC
PPM1B
CAMKMT
ATP6V1E2
RHOQ
PIGF
CRIPT
SOCS5
TTC7A
CALM2
MSH2
MSH6
FOXN2
PPP1R21
ASB3
CHAC2
ERLEC1
PSME4
ACYP2
RPS27A
MTIF2
PRORSD1P
CCDC88A
CFAP36
PPP4R3B
PNPT1
VRK2
FANCL
EIF3FP3
BCL11A
PAPOLG
KIAA1841
AC016747.1
XPO1
FAM161A
CCT4
TMEM17
OTX1
AC016734.1
UGP2
VPS54
PELI1
LGALSL
AFTPH
SERTAD2
LINC02245
SLC1A4
RAB1A
AC007318.1
ACTR2
SPRED2
C1D
WDR92
PNO1
GFPT1
NFU1
GMCL1
SNRNP27
TIA1
SNRPG
FAM136A
TEX261
NAGK
MCEE
CYP26B1
RAB11FIP5
SMYD5
CCT7
FBXO41
ALMS1
ALMS1-IT1
TPRKB
DUSP11
STAMBP
DGUOK
TET3
BOLA3-AS1
MOB1A
DCTN1
WDR54
RTKN
MOGS
CCDC142
PCGF1
AUP1
HTRA2
LOXL3
DOK1
SEMA4F
HK2
POLE4
LDHAP7
TMSB10
KCMF1
TCF7L1
CAPG
PARTICL
MAT2A
USP39
C2orf68
POLR1A
IMMT
MRPL35
REEP1
KDM3A
CHMP3
CD8A
AC083899.1
CYTOR
AC108479.1
EIF2AK3-DT
RPIA
AC006453.3
LSP1P4
AC026273.1
MRPS5
ZNF514
ZNF2
AC009237.3
AC009237.15
FAHD2CP
ADRA2B
STARD7
CIAO1
SNRNP200
NCAPH
NEURL3
LMAN2L
CNNM4
SEMA4C
FAHD2B
ZAP70
TMEM131
INPP4A
COA5
UNC50
MGAT4A
LIPT1
MITD1
LYG1
TXNDC9
EIF5B
AC018690.1
AFF3
CHST10
PDCL3
NPAS2
TBC1D8-AS1
CNOT11
RNF149
LINC01127
IL1RL2
IL1RL1
IL18RAP
MRPS9
AC012360.3
C2orf49
NCK2
UXS1
PLGLA
EEF1A1P12
SULT1C2
GCC2
LIMS1
CCDC138
SEPTIN10
NPHP1
BUB1
ACOXL
MIR4435-2HG
ANAPC1
TMEM87B
TTL
POLR1B
CKAP2L
AC079753.2
IL1RN
PSD4
CBWD2
DDX11L2
RPL23AP7
ACTR3
DDX18
CCDC93
C2orf76
AC013275.1
TMEM185B
NIFK-AS1
NIFK
TSN
ERCC3
PROC
LIMS2
WDR33
POLR2D
SAP130
SMPD4
IMP4
PLEKHB2
CCDC74A
C2orf27A
MGAT5
CCNT2-AS1
R3HDM1
MCM6
DARS1
DARS-AS1
GTDC1
ACVR2A
ORC4
NMI
RIF1
NEB
FMNL2
PRPF40A
ARL6IP6
GPD2
ACVR1
PKP4
BTF3L4P2
WDSUB1
AC009961.1
MARCHF7
AC009961.3
TANK
PSMD14
FIGN
COBLL1
SLC38A11
STK39
CERS6
NOSTRIN
SPC25
ABCB11
PPIG
PHOSPHO2
KLHL23
SSB
METTL5
AC007405.2
AC007405.4
ERICH2
GORASP2
METTL8
DCAF17
RPS15P4
DYNC1I2
HAT1
METAP1D
CDCA7
SP3
OLA1
CIR1
H3P6
ATF2
LNPK
HOXD9
MTX2
LINC01116
HNRNPA3
AC019080.1
AC019080.5
AGPS
RBM45
FKBP7
PLEKHA3
SESTD1
ZNF385B
CWC22
FTH1P20
UBE2E3
PPP1R1C
DNAJC10
NCKAP1
NUP35
AC021851.1
ZC3H15
ITGAV
FAM171B
GULP1
WDR75
ASNSD1
OSGEPL1
ORMDL1
PMS1
HNRNPCP2
INPP1
MFSD6
NEMP2
NAB1
GLS
NABP1
SLC39A10
GTF3C3
PGAP1
SF3B1
HSPD1
MOB4
MARS2
C2orf69
TYW5
SPATS2L
SGO2
AOX1
BZW1
NIF3L1
ORC2
NDUFB3
CASP10
CASP8
TRAK2
TMEM237
ALS2
FZD7
NOP58
AC064836.2
FAM117B
WDR12
ABI2
INO80D
EEF1B2
ADAM23
CREB1
METTL21A
CCNYL1
FZD5
PIKFYVE
MAP2
RPE
KANSL1L
AC007038.1
ACADL
LANCL1
CPS1
BARD1
ATIC
LINC00607
PECR
XRCC5
SMARCAL1
AC098820.2
ARPC2
AAMP
TMBIM1
SLC11A1
USP37
CNOT9
ZNF142
RNF25
STK36
TTLL4
CYP27A1
CNPPD1
RETREG2
ABCB6
ANKZF1
GLB1L
TUBA4A
TUBA4B
DNAJB2
DNPEP
GMPPA
STK11IP
SGPP2
FARSB
ACSL3
AP1S3
SERPINE2
MFF-DT
MFF
AGFG1
CCL20
TRIP12
SP140L
PSMD1
HTR2B
ARMC9
B3GNT7
NCL
PTMA
COPS7B
TIGD1
EIF4E2
AC073254.1
GIGYF2
ATG16L1
DGKD
HJURP
SPP2
AGAP1
ACKR3
AC012063.1
COPS8
RAMP1
SCLY
ERFE
ILKAP
HES6
TRAF3IP1
ASB1
COPS9
GPC1
RNPEPL1
CAPN10
AGXT
SNED1
PPP1R7
HDLBP
SEPTIN2
STK25
BOK
THAP4
ATG4B
DTYMK
ING5
TRNT1
SETMAR
ARL8B
LMCD1-AS1
SSUH2
OXTR
RAD18
THUMPD3-AS1
THUMPD3
SETD5
MTMR14
BRPF1
OGG1
CAMK1
TADA3
ARPC4
RPUSD3
CIDEC
JAGN1
PRRT3
PRRT3-AS1
EMC3
EMC3-AS1
AC022007.1
CIDECP1
FANCD2
BRK1
VHL
IRAK2
TATDN2
GHRLOS
SEC13
SLC6A1
HRH1
AC083855.2
ATG7
VGLL4
TAMM41
PPARG
TSEN2
MKRN2
CAND2
NUP210
HDAC11
FBLN2
CHCHD4
TMEM43
LSM3
SLC6A6
CCDC174
RBSN
CAPN7
METTL6
EAF1
GALNT15
DPH3
SGO1
UBE2E2
UBE2E1
RPL15
TOP2B
NGLY1
SLC4A7
AC098614.2
EOMES
AZI2
STT3B
OSBPL10
GPD1L
CMTM7
DYNC1LI1
CNOT10
GLB1
TMPPE
FBXL2
UBP1
CLASP2
AC112220.2
PDCD6IP
MLH1
UBE2FP1
C3orf35
ITGA9-AS1
CTDSPL
OXSR1
ACVR2B-AS1
ACVR2B
EXOG
WDR48
GORASP1
RPSA
MYRIP
EIF1B
ZNF620
VIPR1
SEC22C
ACKR2
AC099329.2
CYP8B1
POMGNT2
ANO10
ZNF660
KIAA1143
KIF15
TMEM42
ZDHHC3
EXOSC7
CLEC3B
RPS24P8
TMEM158
CXCR6
RTP3
KIF9-AS1
KIF9
KLHL18
PTPN23
ELP6
CSPG5
SMARCC1
DHX30
MAP4
CDC25A
ZNF589
NME6
CCDC51
TMA7
ATRIP
SHISA5
PFKFB4
SLC26A6
CELSR3
NCKIPSD
IP6K2
PRKAR2A
ARIH2OS
ARIH2
WDR6
IMPDH2
QRICH1
USP19
CCDC71
KLHDC8B
C3orf62
RHOA
MST1
IP6K1
TRAIP
MST1R
SEMA3F
SLC38A3
GNAI2
TUSC2
RASSF1
ZMYND10
NPRL2
TMEM115
CISH
MANF
RBM15B
RRP9
PCBP4
ABHD14B
RPL29
DUSP7
POC1A
ALAS1
PPM1M
WDR82
SEMA3G
NT5DC2
PBRM1
GNL3
ITIH1
SFMBT1
RFT1
PRKCD
TKT
DCP1A
AC012467.2
ACTR8
CCDC66
TASOR
APPL1
ASB14
PDE12
ARF4
DENND6A
DNASE1L3
PXK
KCTD6
FAM107A
C3orf67
C3orf14
THOC7
PSMD6
PSMC1P1
EOGT
TMF1
UBA3
SHQ1
FTH1P23
HNRNPA3P6
ALG1L6P
FAM86DP
LINC00960
AC026877.1
ROBO1
CHMP2B
C3orf38
ARL13B
NSUN3
ARL6
RIOX2
CLDND1
CPOX
ST3GAL6
DCBLD2
CMSS1
TOMM70
TMEM45A
TFG
TRMT10C
PCNP
ZBTB11
ZBTB11-AS1
CEP97
ALCAM
BBX
CIP2A
TRAT1
C3orf85
ATG3
GTPBP8
NEPRO
BOC
NAA50
AC079944.2
ZDHHC23
QTRT2
B4GALT4
TMEM39A
TIMMDC1
NR1I2
GSK3B
AC092910.3
LRRC58
NDUFB4
HGD
GTF2E1
POLQ
IQCB1
EAF2
SLC15A2
CCDC58
HSPBAP1
SEMA5B
SEC22A
HACD2
MYLK-AS1
UMPS
ITGB5
ZNF148
SNX4
LINC02614
FAM86JP
SLC41A3
ZXDC
UROC1
PLXNA1
TPRA1
MCM2
ABTB1
SEC61A1
RUVBL1
RPN1
RAB7A
ACAD9
ISY1
CNBP
COPG1
HMCES
TMCC1
AC083799.1
TMCC1-AS1
ATP2C1
ASTE1
NEK11
MRPL3
DNAJC13
UBA5
NPHP3
TMEM108
CDV3
TOPBP1
SRPRB
RAB6B
SLCO2A1
RYK
ANAPC13
CEP63
PPP2R3A
SLC35G2
NCK1-DT
NCK1
IL20RB
DZIP1L
DBR1
ARMC8
ESYT3
FAIM
PIK3CB
COPB2
PXYLP1
RNF7
ATP1B3
TFDP2
ATR
TRPC1
AC021074.3
U2SURP
AC107021.2
PLOD2
GYG1
HPS3
AC093001.2
CPHL1P
TM4SF18
TM4SF1-AS1
COMMD2
PFN2
TMEM183B
SERP1
EIF2A
SELENOT
GPR171
AADACP1
RAP2B
DHX36
PLCH1
SLC33A1
GMPS
SSR3
RSRC1
MLF1
GFM1
IQCJ-SCHIP1
IFT80
SMC4
TRIM59
KPNA4
KRT8P12
B3GALNT1
PDCD10
SERPINI1
MECOM
MYNN
PRKCI
EIF5A2
RNU1-70P
SLC2A2
FNDC3B
NCEH1
ECT2
NAALADL2
TBL1XR1
KCNMB2-AS1
KCNMB3
ZNF639
MFN1
ACTL6A
MRPL47
NDUFB5
USP13
FXR1
B3GNT5
LINC00888
YEATS2
ABCC5
EIF2B5
DVL3
AP2M1
ABCF3
ALG3
EEF1AKMT4
PSMD2
EIF4G1
FAM131A
CLCN2
POLR2H
EPHB3
VPS8
EHHADH
RPL4P4
TMEM41A
IGF2BP2
TRA2B
NMRAL2P
ETV5
DGKG
DNAJB11
HRG
KNG1
RFC4
RPS20P14
MASP1
LPP
TPRG1-AS1
TPRG1
CCDC50
HES1
LINC02037
CPN2
TMEM44
LSG1
XXYLT1
ACAP2
AC124944.2
TFRC
SLC51A
PCYT1A
UBXN7
RNF168
WDR53
FBXO45
PIGX
CEP19
PAK2
SENP5
NCBP2
NCBP2AS2
PIGZ
MELTF-AS1
BDH1
AC132008.2
RUBCN
FYTTD1
LRCH3
RPL35A
ZNF718
PDE6B
CPLX1
SLBP
TACC3
TMEM129
LETM1
NSD2
NELFA
RNF4
FAM193A
TNIP2
MFSD10
NOP14
HTT
HGFAC
FAM86EP
LYAR
STX18
STX18-AS1
MSX1
STK32B
EVC2
MRFAP1
S100P
BLOC1S4
HTRA3
AC105345.1
FBXL5
TAPT1
LDB2
QDPR
MED28
DCAF16
NCAPG
LCORL
PPARGC1A
DHX15
CCDC149
LGI2
SEPSECS
ZCCHC4
ANAPC4
SMIM20
RBPJ
STIM2
TBC1D1
KLHL5
UGDH
SMIM14
PDS5A
RBM47
UCHL1
LIMCH1
DCAF4L1
GNPDA2
RAC1P2
COMMD8
AC107068.1
NFXL1
SGCB
USP46
DANCR
FIP1L1
KDR
SRD5A3
SRD5A3-AS1
TMEM165
EXOC1
CEP135
CRACD
PPAT
PAICS
SRP72
REST
LINC02835
UBA6
YTHDC1
UGT2B15
ENAM
UTP3
RUFY3
GRSF1
MOB1B
DCK
GC
ADAMTS3
ALB
AFM
LINC02499
CXCL8
CXCL1
MTHFD2L
G3BP2
SDAD1
NUP54
STBD1
SEPTIN11
CCNG2
FRAS1
LINC01094
HNRNPD
ENOPH1
LIN54
CDS1
AC093827.4
TECRP1
HSD17B13
SPARCL1
HSP90AB3P
SPP1
AC104785.1
TMSB4XP8
SMARCAD1
EIF4E
METAP1
ADH4
ADH6
ADH1A
ADH1B
ADH1C
LAMTOR3
H2AZ1
EMCN
MANBA
CISD2
CENPE
CXXC4
EEF1A1P9
GSTCD
PAPSS1
CYP2U1
OSTC
ETNPPL
MCUB
CFI
GAR1
FAM241A
ZGRF1
RPL7AP30
ARSJ
TRAM1L1
SYNPO2
MAD2L1
PRDM5
ANXA5
EXOSC9
CCNA2
BBS7
BBS12
SPATA5
LINC01091
INTU
HSPA4L
PLK4
SCLT1
SLC7A11
PPP1R14BP3
NAA15
MGST2
SCOC
CLGN
INPP4B
SMARCA5
ANAPC10
ABCE1
MMAA
FHDC1
TLR2
FGB
FGA
FGG
AC107385.2
CTSO
C4orf46
ETFDH
TMA16
NACA3P
ANXA10
CBR4
HPF1
PTGES3P3
HMGB2
SAP30-DT
SAP30
NEIL3
AGA
ING2
STOX2
LINC02362
CENPU
LINC01093
CCDC110
PDLIM3
SORBS2
AC093797.1
FAM149A
CYP4V2
KLKB1
F11
[truncated: 4,346 more rows]

## Sheet: EC-Markers
Marker genes of malignant ECs in primary tumors								Marker genes of malignant ECs in portal vein tumor thrombus								Marker genes of malignant ECs in metastatic lymph node
	p_val	avg_log2FC	pct.1	pct.2	p_val_adj				p_val	avg_log2FC	pct.1	pct.2	p_val_adj				p_val	avg_log2FC	pct.1	pct.2	p_val_adj
APOH	4.98424020399515e-190	2.81805095803015	0.76	0.263	1.26993456157592e-185			VCX3A	6.79750749179788e-93	11.5705218046151	0.244	0	1.73193693383518e-88			LINC01235	4.08057167330728e-90	6.76593154865582	0.458	0.006	1.03968885664196e-85
APOE	4.35279347869666e-174	1.75649672921796	0.927	0.624	1.10904825043712e-169			COL13A1	2.27463781814288e-84	9.58887528044963	0.244	0.001	5.79554969684624e-80			AGR2	3.10336348325555e-84	6.18714149443606	0.375	0.004	7.90705981898681e-80
RPL17	5.780876077287e-167	-1.45441	0.854	0.938	1.47290941573195e-162			SPP1	5.06485109417198e-73	6.48887216949734	0.707	0.044	1.29047341028408e-68			PAGE2B	7.5549954218609e-64	9.60475243264066	0.167	0	1.92493728353594e-59
GSTA1	2.1906612077895e-166	3.19016745027971	0.539	0.075	5.58158569132688e-162			IGFBP5	9.63374102060187e-69	6.23103814168971	0.659	0.041	2.45458087463915e-64			AKR1B10	3.84524290191115e-62	4.85355505035504	0.5	0.014	9.79729438977942e-58
TIMP1	1.11515424070316e-157	-1.86004	0.764	0.927	2.84130148988757e-153			APLN	3.67544659864399e-57	8.02655876738952	0.171	0.001	9.36467038868502e-53			GAGE1	2.63310267719941e-48	8.76493735857109	0.125	0	6.70888231123638e-44
FCN3	4.95789914774848e-155	-2.31633	0.357	0.777	1.26322312385484e-150			PTHLH	5.05907596294796e-57	6.23971871660975	0.293	0.006	1.28900196459951e-52			REG1A	2.63310267719941e-48	9.68062916278178	0.125	0	6.70888231123638e-44
CRHBP	5.69742906654479e-154	-2.39485	0.198	0.7	1.45164795186495e-149			CLDN6	2.37328332985438e-56	8.69774838463064	0.146	0	6.04688859613599e-52			PAGE5	1.93100814223765e-40	5.87561558017893	0.25	0.005	4.92001564560732e-36
APOA2	4.49143008680725e-153	1.48794289637133	0.963	0.653	1.14437147181762e-148			FAP	1.66780215422769e-54	5.79565504943004	0.293	0.007	4.24939310875673e-50			TPBGL	9.33061905601287e-33	8.75279985580476	0.083	0	2.37734842928152e-28
FABP4	2.64072264930715e-134	3.19918588255554	0.542	0.12	6.7282972381697e-130			PLAU	1.61819164834712e-51	4.31836975851123	0.39	0.016	4.12299050082363e-47			RP11-111H13.1	9.33061905601287e-33	8.50846	0.083	0	2.37734842928152e-28
RBP4	7.89153151541205e-128	1.56104459408626	0.799	0.364	2.01068331481184e-123			PAGE5	1.11770159527955e-50	5.76417709625563	0.244	0.005	2.84779189461276e-46			MMP12	9.33061905601287e-33	8.36222592499722	0.083	0	2.37734842928152e-28
SERPINC1	4.1705727165593e-123	2.10188582018435	0.506	0.095	1.06262022245214e-118			CYP17A1	1.17100917079457e-50	5.98269938279516	0.171	0.001	2.98361426626749e-46			RP11-56D16.8	9.33061905601287e-33	8.18914024842563	0.083	0	2.37734842928152e-28
VIM	7.35652593134548e-122	1.35880244239249	0.904	0.591	1.87436924204751e-117			TNNT1	3.72976666069557e-48	6.62611114315341	0.146	0.001	9.50307247478624e-44			FABP2	9.33061905601287e-33	8.50846	0.083	0	2.37734842928152e-28
FCN2	1.5431714519475e-121	-2.33552	0.13	0.584	3.93184654241705e-117			ADAMTS5	1.25126891104583e-47	4.81326199621881	0.488	0.032	3.18810805845367e-43			FAP	1.95272147319488e-31	5.61432180775095	0.25	0.007	4.97533904155323e-27
CLEC4G	1.85759885030033e-121	-2.23765	0.13	0.589	4.73297611068021e-117			GAGE1	3.13863550385936e-47	8.31023602491632	0.122	0	7.99692940028326e-43			IQCA1	3.35538125930591e-29	7.01400786517273	0.125	0.001	8.54917591058552e-25
PRAP1	1.64206793769851e-120	1.80561817935287	0.644	0.202	4.18382489846203e-116			ACTL8	3.13863550385936e-47	8.17385157036722	0.122	0	7.99692940028326e-43			COL15A1	2.7736096738378e-28	3.70828358280708	0.5	0.038	7.06688008797133e-24
CLEC1B	4.62608557244155e-119	-2.37316	0.115	0.563	1.17868034300238e-114			VCX	3.13863550385936e-47	9.23027976526975	0.122	0	7.99692940028326e-43			ITGA2	8.89749289145694e-27	5.36763367296645	0.25	0.009	2.26699221381431e-22
THY1	4.63688864130974e-118	3.87624370466604	0.383	0.046	1.18143285691931e-113			VCX2	3.13863550385936e-47	9.20050209977953	0.122	0	7.99692940028326e-43			KCNQ3	2.0579571409015e-24	6.77084026358925	0.125	0.002	5.24346899930293e-20
HPD	4.69204458284046e-117	2.19120897142886	0.457	0.076	1.19548603926192e-112			SOHLH1	3.13863550385936e-47	8.3428841166251	0.122	0	7.99692940028326e-43			ELFN1-AS1	3.94678608516082e-22	8.01670105888482	0.083	0.001	1.00560162663812e-17
MGST1	1.51020344872536e-116	2.12800387450656	0.505	0.104	3.84784736700735e-112			GP2	3.13863550385936e-47	8.13748586854496	0.122	0	7.99692940028326e-43			COL13A1	3.94678608516082e-22	7.74327115460167	0.083	0.001	1.00560162663812e-17
RBP7	5.85798568495984e-114	2.36721858849592	0.623	0.233	1.49255617267092e-109			HAGLROS	1.37880799526959e-45	6.33943105608258	0.171	0.002	3.51306489114739e-41			APLN	4.17330663541045e-22	7.84457802647829	0.083	0.001	1.06331679763623e-17
MT2A	7.23599628855354e-113	-2.16932	0.899	0.943	1.84365949436056e-108			EPCAM	1.6752324951711e-45	6.58151945872805	0.195	0.003	4.26832487444645e-41			TRIM54	4.41268553025393e-22	5.73553110592587	0.083	0.001	1.1243081462534e-17
RGCC	2.32180789548423e-112	2.12095408743854	0.694	0.31	5.91573433690426e-108			CTHRC1	2.54930800892623e-45	3.95036772652989	0.341	0.014	6.49538187594315e-41			C1QTNF9B-AS1	4.41268553025393e-22	6.18495479806514	0.083	0.001	1.1243081462534e-17
APOC1	1.19837405242036e-111	1.35664619573751	0.91	0.625	3.05333724816184e-107			UBE2C	1.68366163282704e-44	5.22487106129804	0.293	0.01	4.28980147428002e-40			S100A3	1.95630733665915e-21	6.22149994225279	0.167	0.005	4.98447546307384e-17
CCL14	7.08887555791028e-111	-2.57154	0.337	0.679	1.80617460339996e-106			EDIL3	5.08180816767083e-42	5.63702990973735	0.146	0.001	1.29479390304085e-37			MEOX1	2.30714553584824e-21	5.18656654372835	0.167	0.005	5.87837611078773e-17
COL15A1	3.58930294333978e-110	3.14277868933534	0.357	0.038	9.14518496933543e-106			MMP2	1.70269213307731e-40	3.67697827062157	0.707	0.087	4.33828928586768e-36			P2RY6	3.08480629221293e-21	3.52643326181046	0.25	0.012	7.85977795192932e-17
MS4A6A	3.80513467074786e-110	-2.35851	0.246	0.634	9.69510262759847e-106			CASC15	2.42839828211449e-40	4.59708767283224	0.341	0.017	6.1873159829995e-36			CIT	5.67000912012618e-21	6.01197284756156	0.125	0.002	1.44466162371695e-16
AKAP12	9.49722400027414e-110	-2.2436	0.445	0.735	2.41979770302985e-105			PGAM2	2.57067896863174e-39	7.4579671641028	0.122	0.001	6.54983294417682e-35			TFAP4	1.47660407195643e-19	4.14164163038265	0.208	0.009	3.76223951493779e-15
VTN	4.86257352720175e-109	1.51730849978227	0.713	0.296	1.23893510899573e-104			CTAG2	2.90530818531168e-39	6.09724982806864	0.122	0.001	7.40243472535563e-35			MYO1B	2.23222230931278e-19	4.01128454273262	0.375	0.032	5.68747922189804e-15
LGALS1	2.786665923282e-108	1.84136488947613	0.791	0.412	7.10014610593022e-104			PRKCDBP	7.61859122143357e-39	3.65707934919454	0.805	0.127	1.94114085730906e-34			SPINK1	6.98949646904522e-19	2.27066894744861	0.792	0.137	1.78085380534803e-14
OIT3	3.83677960347477e-106	-2.61005	0.096	0.505	9.77573075169335e-102			GAL3ST1	4.1346175075382e-38	8.34452307714365	0.098	0	1.05345919474566e-33			LAMB1	2.17801678070085e-18	3.25977986160081	0.417	0.041	5.5493689555477e-14
CES1	1.81321513829072e-105	2.26171775593394	0.472	0.101	4.61989085085092e-101			CRABP1	4.1346175075382e-38	8.27805969680818	0.098	0	1.05345919474566e-33			LA16c-358B7.3	2.70073529136277e-18	3.7735155953778	0.125	0.003	6.88120344886321e-14
NBEAL1	1.95811343253e-103	-1.62691	0.649	0.805	4.98907721474318e-99			TFF2	2.48274378381592e-37	6.03440384003017	0.146	0.002	6.32578288678458e-33			CYTL1	1.81877048787384e-17	4.62851767198656	0.25	0.015	4.63404532605376e-13
CLEC4M	6.02117028372885e-103	-2.68769	0.089	0.484	1.53413397659127e-98			HOXD9	9.91059584896412e-37	5.8635996212377	0.195	0.005	2.52512071635757e-32			APOD	2.02281758029219e-17	3.90142	0.25	0.015	5.15393691282647e-13
LIFR	8.96354614025487e-99	-2.40877	0.314	0.632	2.28382192107554e-94			ITGA2	7.55568639519743e-36	4.54505383081699	0.244	0.009	1.92511333663235e-31			RP5-857K21.4	3.64844867446136e-17	7.24461833838024	0.042	0	9.29588237766011e-13
GSN	2.08786340615846e-97	1.82052420827136	0.755	0.459	5.31966717255114e-93			TOP2A	7.33927013291657e-35	4.49519980480873	0.22	0.007	1.86997263716581e-30			AUNIP	3.64844867446136e-17	8.45423046922025	0.042	0	9.29588237766011e-13
PLVAP	3.44821385175111e-97	2.2498218414082	0.608	0.254	8.78570407287665e-93			SPC25	1.22526303034269e-34	4.92310149371549	0.171	0.004	3.12184767501015e-30			KIF2C	3.64844867446136e-17	6.77334686717323	0.042	0	9.29588237766011e-13
ACP5	6.64613745800124e-97	-2.88779	0.148	0.511	1.69336936292413e-92			CPXM1	1.44831863876632e-34	5.87081466849301	0.195	0.005	3.6901710597127e-30			ORC1	3.64844867446136e-17	6.83977625367475	0.042	0	9.29588237766011e-13
DNASE1L3	1.16263677234639e-96	-1.59628	0.508	0.799	2.96228223226138e-92			BCAT1	1.70452053994544e-33	4.0764106186559	0.317	0.018	4.34294788372699e-29			WDR63	3.64844867446136e-17	6.83977625367475	0.042	0	9.29588237766011e-13
CTSL	1.51512298712846e-95	-2.07433	0.534	0.745	3.86038185890461e-91			TUBB2B	1.71690591687543e-32	5.78261315077644	0.195	0.006	4.3745045856069e-28			AKNAD1	3.64844867446136e-17	7.39107220164184	0.042	0	9.29588237766011e-13
TPT1	2.7658323794813e-94	-0.636485	0.995	0.998	7.0470643196804e-90			MMP1	3.06747406709784e-32	5.41442299830329	0.171	0.004	7.81561717555859e-28			REN	3.64844867446136e-17	8.7307582308603	0.042	0	9.29588237766011e-13
NAMPT	1.74696534904774e-93	-1.95394	0.461	0.701	4.45109301283874e-89			CITED4	2.48633352626434e-31	3.89230000619223	0.341	0.023	6.33492919156892e-27			ZNF695	3.64844867446136e-17	6.70620587266227	0.042	0	9.29588237766011e-13
TTR	6.15602425957062e-93	1.65537978530512	0.774	0.494	1.568493421096e-88			MDFI	1.15831362362194e-30	5.38457962707589	0.22	0.009	2.95126728162635e-26			AC012368.1	3.64844867446136e-17	7.39107220164184	0.042	0	9.29588237766011e-13
PRKCDBP	7.28021597287438e-93	2.08349625929833	0.472	0.127	1.85492622772866e-88			AURKB	2.16583943954618e-30	5.26720162219936	0.146	0.003	5.5183423080197e-26			POTEF	3.64844867446136e-17	6.77334686717323	0.042	0	9.29588237766011e-13
DCXR	2.55567279305892e-92	1.76867237593796	0.617	0.27	6.51159870943482e-88			LRRC61	2.53737639687598e-30	5.11774862604549	0.146	0.003	6.46498132160031e-26			ZNF804A	3.64844867446136e-17	8.33882125820708	0.042	0	9.29588237766011e-13
FCGR2B	6.78726140879024e-92	-2.64792	0.111	0.474	1.72932633434567e-87			IGHV3-21	6.91965650672354e-30	4.55785795441137	0.171	0.005	1.76305928134809e-25			AC007319.1	3.64844867446136e-17	6.83977625367475	0.042	0	9.29588237766011e-13
RARRES2	3.66273992026262e-90	1.43820717330005	0.606	0.21	9.33229504283712e-86			ADAMTS18	2.05553705791931e-29	6.22030123220697	0.122	0.002	5.23730286987261e-25			ADAM23	3.64844867446136e-17	6.83977625367475	0.042	0	9.29588237766011e-13
IL33	1.85967313173764e-88	-1.80706	0.246	0.62	4.73826117235434e-84			CDCA3	2.32128584672916e-29	5.41779346258341	0.122	0.002	5.91440420888122e-25			ABCB6	3.64844867446136e-17	8.2889223809947	0.042	0	9.29588237766011e-13
PCAT19	3.33763700075948e-88	-1.40408	0.599	0.791	8.50396531423507e-84			RP11-439E19.9	5.48825118889715e-29	7.91601538598448	0.073	0	1.3983515204191e-24			GAP43	3.64844867446136e-17	6.77334686717323	0.042	0	9.29588237766011e-13
RAMP1	3.45960487850987e-87	2.81712687140196	0.298	0.033	8.8147272699553e-83			HAPLN1	5.48825118889715e-29	9.94172994760819	0.073	0	1.3983515204191e-24			NEIL3	3.64844867446136e-17	6.77334686717323	0.042	0	9.29588237766011e-13
SOCS3	5.67645917525993e-86	-1.41185	0.626	0.821	1.44630503326448e-81			GSDMC	5.48825118889715e-29	7.74885023130621	0.073	0	1.3983515204191e-24			HAPLN1	3.64844867446136e-17	9.3113220310795	0.042	0	9.29588237766011e-13
TSPAN7	7.75518540235739e-86	-1.69441	0.404	0.69	1.97594368866664e-81			PTPN5	5.48825118889715e-29	8.60674668577967	0.073	0	1.3983515204191e-24			HMHB1	3.64844867446136e-17	7.47625501087271	0.042	0	9.29588237766011e-13
TFPI2	8.34673412799421e-84	-3.29468	0.13	0.462	2.12666438847165e-79			GAL	5.48825118889715e-29	7.2188192777205	0.073	0	1.3983515204191e-24			HIST1H3C	3.64844867446136e-17	6.77334686717323	0.042	0	9.29588237766011e-13
CA2	1.3789059076585e-83	2.94595142461571	0.341	0.062	3.51331436212309e-79			UNC5B-AS1	5.48825118889715e-29	8.45185924337156	0.073	0	1.3983515204191e-24			HIST1H2AJ	3.64844867446136e-17	6.77334686717323	0.042	0	9.29588237766011e-13
VWA1	3.24660271050285e-83	2.38983834761207	0.393	0.093	8.27201904609022e-79			PMCH	5.48825118889715e-29	8.41610790594491	0.073	0	1.3983515204191e-24			LINC01268	3.64844867446136e-17	8.46424741641524	0.042	0	9.29588237766011e-13
AHSG	8.3276447571827e-81	1.36978390460814	0.534	0.175	2.12180060768258e-76			IGF2BP1	5.48825118889715e-29	7.88221525633117	0.073	0	1.3983515204191e-24			PAGE2	3.64844867446136e-17	8.7307582308603	0.042	0	9.29588237766011e-13
JUND	7.5292817849534e-80	-1.37198	0.739	0.826	1.91838570598828e-75			ISM1	5.48825118889715e-29	7.58521118914404	0.073	0	1.3983515204191e-24			RP11-503E24.2	3.64844867446136e-17	7.24461833838024	0.042	0	9.29588237766011e-13
FN1	2.38474675299666e-78	1.63203951025659	0.552	0.201	6.07609625196018e-74			ACTA1	5.48825118889715e-29	7.46017283969437	0.073	0	1.3983515204191e-24			KCNK9	3.64844867446136e-17	8.35825353678678	0.042	0	9.29588237766011e-13
ITGA6	2.57516260342692e-78	1.8807811818746	0.451	0.138	6.56125679727145e-74			PGC	5.48825118889715e-29	6.91696026249763	0.073	0	1.3983515204191e-24			SMPD5	3.64844867446136e-17	7.95949568206116	0.042	0	9.29588237766011e-13
APOA1	4.20105842695128e-78	1.09354875087425	0.877	0.616	1.07038767660292e-73			KHDC1L	5.48825118889715e-29	7.75109470076758	0.073	0	1.3983515204191e-24			CA9	3.64844867446136e-17	8.73977249607335	0.042	0	9.29588237766011e-13
CD4	1.78454364715707e-77	-2.49499	0.169	0.488	4.5468387585915e-73			IGHV1-58	5.48825118889715e-29	7.72066560059091	0.073	0	1.3983515204191e-24			TMC1	3.64844867446136e-17	8.36977974467202	0.042	0	9.29588237766011e-13
AC090498.1	2.27418037583641e-77	-1.28694	0.767	0.823	5.79438417959359e-73			TNNI3	5.48825118889715e-29	7.45114129158177	0.073	0	1.3983515204191e-24			RP11-108L7.15	3.64844867446136e-17	6.70620587266227	0.042	0	9.29588237766011e-13
CDKN1A	4.15646549493056e-77	-1.66578	0.585	0.738	1.05902584345336e-72			PRAME	5.48825118889715e-29	7.50806213887532	0.073	0	1.3983515204191e-24			FAIM2	3.64844867446136e-17	6.83977625367475	0.042	0	9.29588237766011e-13
LYVE1	1.06862833932955e-76	-2.54827	0.121	0.442	2.72275814577777e-72			ADAM19	3.48529944896185e-28	4.41680921358076	0.268	0.016	8.88019446600989e-24			C14orf105	3.64844867446136e-17	6.83977625367475	0.042	0	9.29588237766011e-13
ADH1B	1.859631478428e-76	1.77590528751832	0.384	0.09	4.7381550438867e-72			WFDC2	1.559454383339e-26	6.23555961998879	0.171	0.006	3.97333382330943e-22			ISL2	3.64844867446136e-17	6.83977625367475	0.042	0	9.29588237766011e-13
APOM	2.52720463044245e-76	2.21771765122129	0.305	0.047	6.43906467790431e-72			MFAP2	1.30656892191066e-25	4.92249894856662	0.146	0.004	3.32900695613616e-21			CTB-193M12.1	3.64844867446136e-17	7.07036987039624	0.042	0	9.29588237766011e-13
TPM1	3.48764473358149e-76	2.0378331857297	0.487	0.166	8.88617001669228e-72			LGALS1	3.79401501884599e-25	3.23885733912603	0.976	0.412	9.66677086651771e-21			HOXB9	3.64844867446136e-17	6.77334686717323	0.042	0	9.29588237766011e-13
IL1R1	5.75667199307584e-76	-3.61848	0.07	0.367	1.46674245711579e-71			MAP1B	4.30333735473245e-24	3.23192752341771	0.707	0.146	1.09644732461228e-19			GH1	3.64844867446136e-17	8.04804241526393	0.042	0	9.29588237766011e-13
MGLL	9.68820474907319e-76	1.9286200296571	0.381	0.091	2.46845768801636e-71			TTYH3	7.92999480332608e-24	3.3631430718782	0.439	0.055	2.02048337593945e-19			DNAH17	3.64844867446136e-17	6.70620587266227	0.042	0	9.29588237766011e-13
ALB	1.29162472348925e-75	0.899823353848284	0.964	0.837	3.29093063297826e-71			PCSK1N	1.97358419836406e-23	5.23699561591588	0.122	0.003	5.0284951790118e-19			LINC00470	3.64844867446136e-17	6.77334686717323	0.042	0	9.29588237766011e-13
ANXA1	9.07239593104943e-74	1.12497223597177	0.774	0.461	2.31155575927208e-69			THY1	7.81989405053994e-23	3.97196140679139	0.39	0.046	1.99243080513707e-18			ISM1	3.64844867446136e-17	7.48097552929895	0.042	0	9.29588237766011e-13
TMEM176B	1.38401025754933e-73	1.56408494443321	0.404	0.103	3.52631973520993e-69			CD200	1.29675658123861e-22	2.79934946219198	0.463	0.063	3.30400609333784e-18			CST2	3.64844867446136e-17	8.73977249607335	0.042	0	9.29588237766011e-13
EGR1	4.56564180805907e-73	-1.66235	0.555	0.747	1.16327987627537e-68			MAGEC2	7.71076943928028e-22	7.35137929865207	0.073	0.001	1.96462694543422e-17			RP4-583P15.10	3.64844867446136e-17	8.73977249607335	0.042	0	9.29588237766011e-13
CD34	7.57400693323934e-72	1.52257017416379	0.53	0.213	1.92978122652005e-67			ANXA13	7.71076943928028e-22	6.95359043702864	0.073	0.001	1.96462694543422e-17			ZNF560	3.64844867446136e-17	7.39107220164184	0.042	0	9.29588237766011e-13
IGFBP7	9.01573434587737e-72	1.72193408604204	0.902	0.862	2.29711895398609e-67			LAMB1	7.81130916451526e-22	3.20327573575744	0.366	0.041	1.99024346202684e-17			UNC13A	3.64844867446136e-17	7.24461833838024	0.042	0	9.29588237766011e-13
SDCBP	1.60416379826811e-71	-0.961216	0.778	0.856	4.08724894160732e-67			HJURP	8.29846712230195e-22	5.7597703015169	0.073	0.001	2.11436643809131e-17			AC002116.7	3.64844867446136e-17	7.95949568206116	0.042	0	9.29588237766011e-13
AMBP	3.55319852607561e-71	1.09981144670527	0.719	0.389	9.05319452458804e-67			LHX6	8.67717314806785e-22	6.03665995376041	0.098	0.002	2.21085694639621e-17			CGB7	3.64844867446136e-17	6.70620587266227	0.042	0	9.29588237766011e-13
ACTA2	4.15966485174277e-71	3.35734463002022	0.385	0.101	1.05984100757554e-66			CD248	8.67717314806785e-22	4.70988120671418	0.098	0.002	2.21085694639621e-17			PRKCG	3.64844867446136e-17	6.70620587266227	0.042	0	9.29588237766011e-13
CYP2E1	6.39328585927693e-71	1.55457985118876	0.456	0.149	1.62894530408517e-66			COL15A1	6.19323050438935e-21	3.46713163289556	0.341	0.038	1.57797320021336e-16			GAL3ST1	3.64844867446136e-17	7.79088975154814	0.042	0	9.29588237766011e-13
TMSB4X	7.68633197508302e-71	0.447428726261526	1	1	1.9584005239314e-66			NPNT	2.3603438961597e-20	3.48362574140027	0.268	0.023	6.01392021302529e-16			DSCR8	3.64844867446136e-17	6.70620587266227	0.042	0	9.29588237766011e-13
RBP1	2.08574017670963e-70	-1.66837	0.245	0.55	5.31425739623847e-66			PGF	6.6617781019767e-20	4.02648326026099	0.341	0.04	1.69735444260264e-15			LINC01144	3.64844867446136e-17	7.39107220164184	0.042	0	9.29588237766011e-13
RPL36A	2.44433367781104e-70	-0.740794	0.936	0.95	6.22791777769475e-66			KIF2C	7.53072452523319e-20	6.82556460738226	0.049	0	1.91875330178417e-15			RP11-495P10.6	3.64844867446136e-17	8.2889223809947	0.042	0	9.29588237766011e-13
LITAF	3.30975353232718e-70	-1.75775	0.391	0.649	8.43292102501642e-66			CD1A	7.53072452523319e-20	7.1820992180132	0.049	0	1.91875330178417e-15			RP11-316M1.3	3.64844867446136e-17	6.83977625367475	0.042	0	9.29588237766011e-13
PLPP3	2.18915580292379e-68	-1.64816	0.519	0.707	5.57775007026952e-64			LINC01117	7.53072452523319e-20	6.54015616998132	0.049	0	1.91875330178417e-15			C1orf116	3.64844867446136e-17	6.77334686717323	0.042	0	9.29588237766011e-13
ADAMTS4	4.03056282298201e-67	-2.67169	0.227	0.5	1.02694710166759e-62			CSF2	7.53072452523319e-20	8.49391547029432	0.049	0	1.91875330178417e-15			IGKV5-2	3.64844867446136e-17	6.70620587266227	0.042	0	9.29588237766011e-13
PDGFD	4.96166448280998e-67	2.46497962890041	0.32	0.072	1.26418249357515e-62			MCCD1	7.53072452523319e-20	7.60938757048347	0.049	0	1.91875330178417e-15			SCG2	3.64844867446136e-17	7.00614829614733	0.042	0	9.29588237766011e-13
SDC2	5.72969304273191e-67	2.6057122559651	0.267	0.04	1.45986849035766e-62			LINC01615	7.53072452523319e-20	7.39173766422391	0.049	0	1.91875330178417e-15			DNAH5	3.64844867446136e-17	6.70620587266227	0.042	0	9.29588237766011e-13
TFPI	1.03576461321221e-66	-1.40557	0.538	0.72	2.6390246580034e-62			MAGEA1	7.53072452523319e-20	7.61736858649709	0.049	0	1.91875330178417e-15			KIF4B	3.64844867446136e-17	6.70620587266227	0.042	0	9.29588237766011e-13
CYP2C9	1.70340035607466e-66	1.74901311634327	0.275	0.042	4.34009376724263e-62			L1CAM	7.53072452523319e-20	6.9957469121785	0.049	0	1.91875330178417e-15			LINC01411	3.64844867446136e-17	8.01394622653327	0.042	0	9.29588237766011e-13
RGS5	2.21561128098193e-66	2.96351398844266	0.299	0.057	5.64515598281385e-62			KCNK9	7.53072452523319e-20	7.2368235472668	0.049	0	1.91875330178417e-15			RP11-524C21.2	3.64844867446136e-17	7.24461833838024	0.042	0	9.29588237766011e-13
SPARCL1	2.41691770632063e-65	1.26787424832189	0.638	0.31	6.15806462393432e-61			OVOL1	7.53072452523319e-20	7.13302639608707	0.049	0	1.91875330178417e-15			TRIM31-AS1	3.64844867446136e-17	7.39107220164184	0.042	0	9.29588237766011e-13
CYB5A	1.48993601100025e-64	1.12850504922876	0.7	0.413	3.79620796242753e-60			SFTA1P	7.53072452523319e-20	7.75404229613131	0.049	0	1.91875330178417e-15			XXbac-BPG154L12.4	3.64844867446136e-17	8.46424741641524	0.042	0	9.29588237766011e-13
GGH	1.50764098325681e-64	2.39462917387388	0.283	0.052	3.84131846124003e-60			GDF3	7.53072452523319e-20	7.27394142301401	0.049	0	1.91875330178417e-15			KHDC1L	3.64844867446136e-17	7.24461833838024	0.042	0	9.29588237766011e-13
HPX	3.90945796412956e-64	1.01485541082364	0.468	0.153	9.96090794680571e-60			HOXC9	7.53072452523319e-20	6.46193355803195	0.049	0	1.91875330178417e-15			VCX3A	3.64844867446136e-17	8.73977249607335	0.042	0	9.29588237766011e-13
GAMT	6.50321873125727e-64	1.6327812331991	0.355	0.09	1.65695510053704e-59			C14orf105	7.53072452523319e-20	6.81057740188493	0.049	0	1.91875330178417e-15			VCX	3.64844867446136e-17	7.79088975154814	0.042	0	9.29588237766011e-13
MRC1	9.86636230537367e-64	-2.31508	0.232	0.493	2.51385045178616e-59			RP11-1008C21.1	7.53072452523319e-20	7.29144887094057	0.049	0	1.91875330178417e-15			MAGEB2	3.64844867446136e-17	6.70620587266227	0.042	0	9.29588237766011e-13
AZGP1	2.0621850790441e-63	1.47761951667809	0.371	0.099	5.25424136289645e-59			RP1-28H20.3	7.53072452523319e-20	6.81057740188493	0.049	0	1.91875330178417e-15			GAGE2A	3.64844867446136e-17	6.95643652576142	0.042	0	9.29588237766011e-13
STAB2	6.73679127320407e-63	-2.92146	0.062	0.33	1.71646704849966e-58			DSCR8	7.53072452523319e-20	6.54367221268935	0.049	0	1.91875330178417e-15			RP11-232D9.3	3.64844867446136e-17	8.35825353678678	0.042	0	9.29588237766011e-13
RPS2	1.76631541251115e-62	0.64556659949266	0.974	0.943	4.50039503953715e-58			MAGEB2	7.53072452523319e-20	7.28515484325521	0.049	0	1.91875330178417e-15			TMEM74	3.64844867446136e-17	8.42919689732665	0.042	0	9.29588237766011e-13
GABARAP	5.56776570675834e-62	-1.31411	0.416	0.666	1.41861102442496e-57			GAGE2A	7.53072452523319e-20	7.2461961398622	0.049	0	1.91875330178417e-15			LINC01608	3.64844867446136e-17	6.70620587266227	0.042	0	9.29588237766011e-13
MALAT1	8.84621653926012e-62	0.616042920923805	1	0.999	2.25392751203809e-57			LUZP4	7.53072452523319e-20	7.09779748566736	0.049	0	1.91875330178417e-15			USH1C	3.64844867446136e-17	8.33882125820708	0.042	0	9.29588237766011e-13
IL6ST	2.81741092961784e-61	-1.28982	0.601	0.76	7.1784813075733e-57			MMP12	7.53072452523319e-20	9.70468794567049	0.049	0	1.91875330178417e-15			EMX2OS	3.64844867446136e-17	8.42919689732665	0.042	0	9.29588237766011e-13
MT-ND4	7.36297479675386e-61	-0.542137	0.994	0.998	1.87601234846492e-56			MYO3A	7.53072452523319e-20	7.15283010188081	0.049	0	1.91875330178417e-15			RPL10L	3.64844867446136e-17	6.83977625367475	0.042	0	9.29588237766011e-13
CDH13	7.66583146616975e-61	1.7471383134815	0.354	0.098	1.95317719926539e-56			HOXC10	7.53072452523319e-20	7.09723843347777	0.049	0	1.91875330178417e-15			ADAM20P1	3.64844867446136e-17	6.95643652576142	0.042	0	9.29588237766011e-13
IGFBP5	2.24851016181752e-60	3.32519410437302	0.247	0.041	5.72897904129485e-56			TUBA3C	7.53072452523319e-20	7.61736858649709	0.049	0	1.91875330178417e-15			WDR72	3.64844867446136e-17	6.83977625367475	0.042	0	9.29588237766011e-13
PALMD	4.25255145285803e-60	1.26132204167625	0.517	0.213	1.0835075846737e-55			ADAM20P1	7.53072452523319e-20	8.16047025149402	0.049	0	1.91875330178417e-15			RUNDC3A-AS1	3.64844867446136e-17	7.39107220164184	0.042	0	9.29588237766011e-13
S100A6	1.04713364676032e-59	0.808406976619086	0.841	0.544	2.66799181858063e-55			CHGA	7.53072452523319e-20	7.66277024894129	0.049	0	1.91875330178417e-15			IGLV10-54	3.64844867446136e-17	7.85960829421057	0.042	0	9.29588237766011e-13
MYO1B	1.37805434270338e-59	2.50072115885459	0.229	0.032	3.51114465977393e-55			POU4F1	7.53072452523319e-20	7.51107277154487	0.049	0	1.91875330178417e-15			REG3A	3.64844867446136e-17	6.83977625367475	0.042	0	9.29588237766011e-13
TM7SF2	3.67951275145925e-59	2.7182453847862	0.221	0.029	9.37503053944302e-55			COL5A2	9.82734336168357e-20	4.34460480560831	0.195	0.012	2.50390881512336e-15			FDCSP	3.64844867446136e-17	6.95643652576142	0.042	0	9.29588237766011e-13
CTSD	1.84953500987088e-58	-1.75883	0.705	0.762	4.71243025165002e-54			UCHL1	1.39589575157874e-19	5.33622732304475	0.195	0.012	3.55660278544747e-15			CTD-2653M23.3	3.64844867446136e-17	8.35825353678678	0.042	0	9.29588237766011e-13
FABP5	9.44401807194866e-58	1.59520542032485	0.506	0.215	2.4062413645518e-53			OAZ3	1.53603554102417e-19	5.22717082148193	0.146	0.006	3.91366495497548e-15			HNCAT21	3.64844867446136e-17	6.70620587266227	0.042	0	9.29588237766011e-13
PEBP1	1.1095105213459e-57	0.981831959978725	0.745	0.455	2.82692185733723e-53			SEPP1	3.85474485074959e-19	-5.30934	0.268	0.864	9.82150440522489e-15			UGT1A10	3.64844867446136e-17	7.48097552929895	0.042	0	9.29588237766011e-13
APOB	7.84114148641906e-57	1.31761592192953	0.347	0.093	1.99784443932471e-52			MYBL2	4.45416110803036e-19	5.77920457241575	0.098	0.002	1.13487570871506e-14			TMEM189-UBE2V1	3.64844867446136e-17	6.95643652576142	0.042	0	9.29588237766011e-13
MAP1B	2.30422170129018e-56	1.67450191158999	0.409	0.146	5.87092647271724e-52			TTYH1	4.67507700201077e-19	5.51834554988983	0.098	0.002	1.19116286934232e-14			SV2B	8.46024599734573e-17	7.91783717284745	0.083	0.001	2.15558607766372e-12
DUSP5	5.65055671317436e-56	-2.14016	0.262	0.499	1.43970534494969e-51			MAGEF1	6.02170060794938e-19	3.25399697045077	0.268	0.025	1.53426909789942e-14			LAMC2	8.82097798871493e-17	6.92508872416691	0.083	0.001	2.24749698174468e-12
HULC	6.35911251811107e-56	2.0621534093822	0.217	0.029	1.62023827848952e-51			DEFB1	6.02314455320982e-19	3.37349710390166	0.244	0.021	1.53463700071233e-14			RP11-109A6.3	9.19686889702515e-17	6.26065	0.083	0.001	2.34327022627304e-12
TF	9.6588567819718e-56	1.08400078532418	0.457	0.165	2.4609801194786e-51			C4orf48	1.00468087813739e-18	2.22167669538557	0.902	0.313	2.55982640940626e-14			FAM3D	9.58854615174326e-17	5.50806530060886	0.083	0.001	2.44306567400267e-12
RPL3	9.67690349419058e-56	0.410754850761011	0.997	0.984	2.46557824128482e-51			B2M	1.30558758704206e-18	-1.24653	1	1	3.32650661302446e-14			RP11-181E10.3	2.11668368784463e-16	5.98627433904591	0.125	0.004	5.39309836825934e-12
BAAT	9.7371347028095e-56	2.07422008824923	0.24	0.04	2.48092455092883e-51			DYRK2	1.90952897451361e-18	3.20090683788343	0.244	0.021	4.86528887416322e-14			FATE1	2.17575038054471e-16	5.32167216293157	0.125	0.004	5.54359439458986e-12
PDLIM1	1.15128813571204e-55	-1.25299	0.562	0.7	2.93336704098071e-51			ERBB3	3.08177754760878e-18	4.01911148121041	0.146	0.007	7.85206101355242e-14			PGF	6.45806961501118e-16	4.95988954924569	0.375	0.04	1.6454515572087e-11
PKM	1.33578721451683e-55	1.14187554488428	0.618	0.317	3.40345224386743e-51			DOK5	4.5319088315978e-18	2.85477233139332	0.268	0.026	1.1546850512028e-13			DLEU1	1.21860649983088e-15	3.28758080446281	0.25	0.017	3.1048875009191e-11
APOC3	3.87057253610488e-55	0.637604769336593	0.88	0.635	9.86183176474163e-51			S100A3	4.85673464682416e-18	5.75964483647757	0.122	0.005	1.23744742066433e-13			MMP1	8.71166912536399e-15	5.36016291297573	0.125	0.004	2.21964617645149e-10
MTRNR2L8	6.29541040013514e-55	1.68825536623084	0.215	0.029	1.60400761585043e-50			ADAMTS6	5.35668125265957e-18	2.7571662819005	0.439	0.072	1.36482881636513e-13			KRT8	2.06157516323405e-14	2.9985032979414	0.583	0.104	5.25268735840403e-10
CXCL16	6.89717946198577e-55	-2.03592	0.247	0.487	1.75733235511936e-50			CCNB2	7.28237706795145e-18	3.57823790485482	0.122	0.005	1.85547685314335e-13			THY1	3.69111049281504e-14	4.0855064073405	0.375	0.046	9.40458042464345e-10
GPM6A	1.84060004914737e-54	-3.27056	0.047	0.279	4.68966486522258e-50			DPYSL3	8.83047386952019e-18	2.54088547227892	0.561	0.121	2.24991643721505e-13			LAMC1	5.28049999627429e-14	2.84090074592762	0.583	0.106	1.34541859405073e-09
TXNIP	5.00953708169371e-54	0.912539820623638	0.843	0.629	1.27637995304474e-49			BIRC5	1.51345224353226e-17	3.92182639726128	0.195	0.014	3.85612497129585e-13			SPP1	7.47263656317105e-14	2.98644502100359	0.375	0.044	1.90395306993035e-09
ESM1	8.95138812669912e-54	2.54932947727254	0.27	0.061	2.28072418080167e-49			RP1-16A9.1	1.53395014327702e-17	6.18925591375435	0.073	0.001	3.90835157005552e-13			COQ6	9.70045096194879e-14	3.33818208226541	0.333	0.035	2.47157790059493e-09
MYL9	1.6708647433326e-53	1.66045460501992	0.457	0.181	4.25719627953714e-49			LAMC2	1.57948445243692e-17	5.97747176218595	0.073	0.001	4.02436843636403e-13			LGALS4	1.17907460304768e-13	3.06727650683008	0.292	0.027	3.00416418110519e-09
SCD	4.26383608535358e-53	2.09171584600177	0.226	0.037	1.08638279618724e-48			KLHDC8A	1.62635200072403e-17	5.59579385680824	0.073	0.001	4.14378226264476e-13			RASA4	1.24709758571133e-13	3.52193618718972	0.292	0.028	3.17747993863391e-09
LGMN	4.61271946794024e-53	-1.79702	0.409	0.598	1.17527479323649e-48			FAM3D	1.62635200072403e-17	5.30421991738813	0.073	0.001	4.14378226264476e-13			TFF2	1.36981870552022e-13	6.65962675203231	0.083	0.002	3.49016107979498e-09
SORBS2	5.70398362643756e-53	1.28279179229505	0.369	0.116	1.45331798818003e-48			E2F8	1.62635200072403e-17	5.48307979086416	0.073	0.001	4.14378226264476e-13			AC017002.1	1.41623376163768e-13	6.42105140843107	0.083	0.002	3.60842200127665e-09
CD36	3.08336053332127e-52	-1.37608	0.457	0.659	7.85609430284927e-48			RND2	1.62635200072403e-17	5.88677204363473	0.073	0.001	4.14378226264476e-13			RP11-65L3.4	1.41623376163768e-13	6.61570658291542	0.083	0.002	3.60842200127665e-09
CD14	3.17938005123597e-52	-2.0911	0.293	0.514	8.10074243254413e-48			HLA-E	1.65380520236397e-17	-1.62373	0.927	0.975	4.21373027510316e-13			PLEK2	1.46419333199172e-13	6.66213201167069	0.083	0.002	3.7306181905817e-09
CLEC3B	4.02236875360448e-52	-1.94988	0.281	0.504	1.02485933473089e-47			TRIM31	1.7242418441267e-17	4.76268891385826	0.073	0.001	4.39319579465043e-13			PRSS3	1.51374784100456e-13	5.69489367446318	0.083	0.002	3.85687812409553e-09
GATM	4.38794781631477e-52	1.62304035739742	0.282	0.067	1.11800522411884e-47			CXCL1	1.92445047218774e-17	3.25907358731941	0.341	0.045	4.90330735808714e-13			NCAPG	1.56494932646162e-13	5.52422904588722	0.083	0.002	3.98733438889157e-09
ANXA2	5.36182175429537e-52	0.786855237162713	0.851	0.693	1.36613856477692e-47			VWA1	2.50156952247224e-17	3.07059503562664	0.488	0.093	6.37374898630703e-13			CDCA2	1.67250974937789e-13	4.85683318101869	0.083	0.002	4.26138759043993e-09
SERPINA6	5.45461712734384e-52	1.91244248738708	0.241	0.046	1.38978189787594e-47			HTRA1	2.87991430252828e-17	2.26345635325721	0.659	0.164	7.33773365141182e-13			MEOX2	1.91517773315847e-13	4.91348767084774	0.125	0.005	4.87968134631447e-09
TSC22D3	9.24701249513229e-52	0.830801001513917	0.91	0.771	2.35604631363476e-47			NME1	4.03814927934379e-17	2.37275184025834	0.659	0.174	1.02888005488401e-12			CCDC13	1.95851497908943e-13	4.38265979893278	0.125	0.005	4.99010031522196e-09
ADH1C	1.09995727489855e-51	1.76340039197733	0.222	0.036	2.80258114071401e-47			DNASE1L3	4.21778697135663e-17	-6.8304	0.122	0.799	1.07464994243196e-12			PLVAP	1.09860698125729e-12	2.53738581559608	0.792	0.254	2.79914072754544e-08
RPL7	1.2324734395718e-51	0.444662449745416	0.993	0.983	3.14021907668498e-47			KRT19	5.51769233861708e-17	3.62160692443842	0.195	0.015	1.40585283095625e-12			SPARCL1	2.32610846741072e-12	1.97145505239576	0.917	0.31	5.92669176411576e-08
PLAC8	1.24958180333084e-51	-1.8229	0.189	0.447	3.18380947670664e-47			GPR176	5.62536676811415e-17	5.42651750852258	0.098	0.003	1.4332871988478e-12			S100A2	2.42211877974064e-12	4.95919573900657	0.125	0.005	6.17131643890118e-08
FGG	1.74933837517779e-51	0.456461533916593	0.501	0.196	4.4571392461155e-47			PLK1	5.87192066648416e-17	5.50443411335985	0.098	0.003	1.4961066666135e-12			HOXA7	2.57533796365509e-12	4.23910863221547	0.125	0.005	6.56170359759681e-08
UGCG	3.09762759207192e-51	-2.13561	0.234	0.463	7.89244534184005e-47			TROAP	6.26186432867786e-17	5.14166835821505	0.098	0.003	1.59546041230383e-12			FTH1	3.11284210169294e-12	-2.76928	1	0.955	7.93121039090345e-08
BCAM	5.48151034388654e-51	1.12906898182642	0.577	0.307	1.39663402051885e-46			HLA-B	8.01766585078006e-17	-1.4415	0.927	0.998	2.04282108212025e-12			KNOP1	3.41903759251294e-12	3.66428506046873	0.5	0.091	8.71136588196371e-08
PPP1R16A	8.75044658845369e-51	2.27687253965766	0.226	0.04	2.22952628627212e-46			CD276	9.8424334688786e-17	2.51137488663036	0.366	0.052	2.50775362353558e-12			CHEK2	3.95629181840366e-12	4.03795176589634	0.167	0.01	1.00802359241107e-07
F8	1.56251118930387e-50	-1.7584	0.284	0.515	3.98112225922734e-46			NRSN2	1.29003273536151e-16	3.49931019809838	0.22	0.019	3.28687440642759e-12			ADAMTS5	5.7129740462617e-12	3.69713151311043	0.292	0.032	1.45560865724702e-07
LAMB1	2.47024789537132e-50	2.27128429133547	0.225	0.041	6.29394461261659e-46			SDPR	1.42005767468265e-16	-3.67793	0.317	0.841	3.61816494932394e-12			COL4A2	7.04306241159315e-12	2.61778715742264	0.833	0.322	1.79450187184982e-07
NTN4	2.65078833985659e-50	-2.1534	0.215	0.445	6.75394361112061e-46			VIM	3.69889951460162e-16	1.84025612945631	1	0.591	9.42442607325347e-12			JUNB	8.3333285432227e-12	-3.82535	0.583	0.912	2.12324877952771e-07
TGM2	2.83125310368183e-50	-1.38624	0.421	0.611	7.21374978287093e-46			HMGA1	3.84472558637343e-16	2.14756434542275	0.537	0.114	9.79597632152087e-12			COL21A1	8.89852402357407e-12	3.44567510922414	0.292	0.032	2.26725493596644e-07
NDUFA4L2	2.88046294921966e-50	3.58317674751898	0.205	0.032	7.33913154831677e-46			P2RY6	5.03057081097895e-16	3.21007944268511	0.171	0.012	1.28173913692933e-11			HOXD8	1.26411955912432e-11	4.26191682251591	0.167	0.011	3.22085022469285e-07
SEPP1	3.31092200476512e-50	-1.17149	0.811	0.864	8.43589817594106e-46			CXorf36	5.49146742009684e-16	1.99387677633176	0.561	0.121	1.39917098396647e-11			RASA4B	2.02867264327305e-11	5.92281927419186	0.083	0.002	5.16885502779542e-07
ARHGAP18	3.35605776999023e-50	1.65239549413068	0.316	0.092	8.55089959215809e-46			PHLDA2	9.2903527888596e-16	3.08243672282034	0.415	0.074	2.36708898707354e-11			DUSP1	2.09719971557105e-11	-3.1212	0.542	0.912	5.34345515530347e-07
DDIT4	5.81425447259033e-50	0.906516119232677	0.806	0.572	1.48141389707129e-45			RHOBTB3	9.41721259672439e-16	3.48001220400256	0.268	0.031	2.39941159751941e-11			RP11-536O18.1	2.19065149414854e-11	3.73959646750031	0.208	0.017	5.58156094194105e-07
SERPINI1	7.3462195297777e-50	2.56612956825117	0.224	0.042	1.87174327399206e-45			HDAC5	1.1774971952989e-15	2.35236650047278	0.463	0.089	3.00014510390207e-11			ADGRV1	2.20414846892741e-11	4.78817409730832	0.083	0.002	5.61594988398016e-07
BST2	3.32416533867663e-49	-0.756815	0.77	0.866	8.4696408664142e-45			FBLN1	1.19025652650793e-15	4.46295301235375	0.146	0.009	3.03265460388956e-11			GPX2	2.76362555234641e-11	3.20893102912676	0.292	0.033	7.04144154482342e-07
RELN	3.42611866451186e-49	-2.77333	0.057	0.279	8.72940774530976e-45			IGKV1-16	1.4479505200516e-15	4.08251806206387	0.171	0.012	3.68923313003947e-11			ZNF385D	3.02216451545452e-11	3.11789534873282	0.292	0.033	7.70017296892657e-07
AGT	4.07595822422928e-49	1.32884447080838	0.338	0.103	1.03851339595138e-44			CUBN	1.57917293208411e-15	3.89918690082648	0.146	0.009	4.0235747136571e-11			FABP5	4.98648937488464e-11	3.25162074927572	0.708	0.215	1.27050762782686e-06
C1QTNF1	4.23430914037627e-49	-2.33663	0.094	0.328	1.07885962587647e-44			HOXD1	1.92774382489322e-15	4.30535487530875	0.122	0.006	4.91169849144545e-11			C1orf54	5.43408300897977e-11	2.27461981398099	0.792	0.272	1.38455000985795e-06
NQO1	5.42451940841348e-49	1.40958025026943	0.383	0.139	1.38211330006967e-44			TRIP13	1.95848212915232e-15	3.61554388098386	0.122	0.006	4.9900166168672e-11			GAPDH	1.00410864082769e-10	1.14198847202593	1	0.911	2.55836840596486e-06
MTUS1	6.02639292910234e-49	1.14378282185551	0.567	0.306	1.53546465440599e-44			MYO1B	2.58411007227511e-15	3.02042252148117	0.268	0.032	6.58405405314974e-11			NLGN4Y	1.01206035133212e-10	5.79595982921204	0.125	0.006	2.5786285691591e-06
CXorf36	9.46975754719096e-49	1.39602639537248	0.357	0.121	2.41279952544879e-44			SERPINH1	2.74380908060782e-15	2.04612403348707	0.902	0.392	6.99095115648068e-11			CXorf36	1.18752055991782e-10	2.70218078788411	0.542	0.121	3.02568363461462e-06
WASF2	1.2224717567666e-48	0.985621776235832	0.602	0.325	3.11473578906562e-44			COL4A2	2.90650160918604e-15	2.83022241458934	0.829	0.322	7.40547545004512e-11			RPS2	1.39274146382149e-10	-2.33621	0.792	0.943	3.54856597567077e-06
A1BG	2.25217932435421e-48	0.828437008341489	0.472	0.189	5.73832770052209e-44			SRGN	3.12288208311541e-15	-1.84664	0.854	0.958	7.95679125956976e-11			DNASE1L3	2.17731804627528e-10	-6.32747	0.167	0.799	5.54758865010478e-06
MT-ATP6	2.52863236757195e-48	-0.645257	0.997	0.994	6.44270240933656e-44			APCDD1	3.1635012869278e-15	4.47874644871511	0.098	0.004	8.06028492896334e-11			TPD52L1	2.64410950002021e-10	2.7620378692604	0.25	0.027	6.73692659510149e-06
TIMP2	3.68828222559942e-48	-1.57695	0.425	0.591	9.39737428260477e-44			SOX4	4.00841777072198e-15	1.77474412539242	0.829	0.297	1.02130476380225e-10			COL5A2	3.03156016534093e-10	4.18226168004167	0.167	0.012	7.72411214527217e-06
EBF1	7.36629928905503e-48	2.11341322070256	0.231	0.048	1.87685939585833e-43			CRHBP	6.35371885406804e-15	-9.73882	0	0.7	1.618864026828e-10			RAI14	3.4130300196741e-10	2.35658094572707	0.458	0.086	8.69605918712765e-06
KNG1	1.66258885175883e-47	0.972388939879745	0.378	0.127	4.23611013539631e-43			FCN3	8.86276333494064e-15	-6.57791	0.22	0.777	2.25814347010953e-10			RECQL5	5.02722754727668e-10	5.31578831712408	0.125	0.007	1.28088730677063e-05
CCL2	2.40504477651337e-47	-2.73721	0.146	0.378	6.12781358607842e-43			C15orf48	1.00893329234466e-14	2.63124952557595	0.317	0.046	2.57066113556497e-10			DPEP1	6.94806063233644e-10	5.48945766636341	0.083	0.003	1.770296368513e-05
COL4A1	6.03928853290069e-47	1.35809497265972	0.602	0.384	1.53875032529777e-42			DMKN	1.04548671850283e-14	3.17166129738692	0.146	0.009	2.66379561007336e-10			RP13-1039J1.2	7.11440022995345e-10	5.48773225020567	0.083	0.003	1.81267803458984e-05
ADH1A	8.16897055063385e-47	2.18983790581434	0.18	0.024	2.081372006596e-42			SLC7A11	1.08919282094133e-14	5.92722113554015	0.073	0.002	2.77515438847642e-10			CASC5	7.11440022995345e-10	5.22877788493231	0.083	0.003	1.81267803458984e-05
HP	8.61388261380612e-47	0.716299946883269	0.656	0.375	2.19473115117166e-42			COL17A1	1.11596631466441e-14	5.74910108362551	0.073	0.002	2.84337057313344e-10			MLPH	7.28462232551069e-10	5.19089632111658	0.083	0.003	1.85604892231687e-05
COL4A2	1.21464802515872e-46	1.34916797738414	0.562	0.322	3.09480170330191e-42			PLEK2	1.11596631466441e-14	6.01192238473727	0.073	0.002	2.84337057313344e-10			LTBP2	7.28462232551069e-10	4.36369549631515	0.083	0.003	1.85604892231687e-05
FGA	1.3240749529179e-46	0.834806933586609	0.455	0.183	3.37361057253951e-42			APOE	1.13963055443256e-14	1.3203305688969	1	0.624	2.90366468963872e-10			CDHR3	7.4588150985878e-10	4.88983468243283	0.083	0.003	1.90043149896919e-05
EBP	1.745328926113e-46	1.35236154361626	0.346	0.116	4.44692357084332e-42			PRSS3	1.20023280022988e-14	5.07609422851657	0.073	0.002	3.0580731517057e-10			SERPINE1	8.57336899534018e-10	3.64814204427491	0.458	0.099	2.18440868632272e-05
BMPER	2.49784380656708e-46	-3.53405	0.027	0.221	6.36425623475225e-42			DNAJC12	1.25985716712883e-14	4.32504240961078	0.073	0.002	3.20999007612754e-10			FKBP7	8.81314026384521e-10	2.77896665825204	0.375	0.061	2.24550000782512e-05
ANG	3.54877214898671e-46	0.98132038064853	0.388	0.139	9.04191655840325e-42			CENPF	1.73055980583734e-14	4.30526445855704	0.122	0.006	4.40929332929297e-10			FCN3	9.14191725244432e-10	-7.14179	0.167	0.777	2.32926909675029e-05
CYP3A4	3.91149800410296e-46	2.0193	0.201	0.034	9.96610576465392e-42			ST5	1.76483147885703e-14	2.5926212698311	0.22	0.022	4.49661412497984e-10			EIF3J-AS1	1.04048039676955e-09	2.55517659760805	0.375	0.063	2.65104000292914e-05
PHLDA3	6.96609765086627e-46	1.85934136610089	0.259	0.066	1.77489202046422e-41			MT2A	1.97025746236633e-14	-3.3559	0.78	0.943	5.02001898836318e-10			CDKN3	1.27514715941351e-09	3.26564033983986	0.208	0.021	3.24894744746967e-05
CBR1	6.98120931386829e-46	1.42186097641162	0.327	0.104	1.7787423210805e-41			MKI67	1.9769442654207e-14	3.3474047987534	0.122	0.006	5.03705629386539e-10			IGFBP5	1.34808369697691e-09	4.25754570427236	0.292	0.041	3.43478245152747e-05
UACA	8.07670088355494e-46	1.22774759869035	0.473	0.218	2.05786261812096e-41			PLEKHA1	2.37453842186165e-14	2.21063674098989	0.537	0.126	6.05008644506129e-10			ARHGEF40	1.44875451862342e-09	3.02120754075132	0.25	0.029	3.6912816380006e-05
ANGPTL3	8.18527628546269e-46	1.69053753616963	0.238	0.052	2.08552654477304e-41			TSPAN7	2.85953187451243e-14	-6.89047	0.024	0.69	7.28580126307021e-10			MET	1.45629895828392e-09	2.48578215176916	0.292	0.039	3.71050411581161e-05
RPL15	9.20564414308144e-46	0.350479674659742	0.993	0.975	2.34550607121572e-41			COLGALT1	3.53724256922307e-14	2.58543915317914	0.39	0.071	9.01254034212346e-10			VWF	1.50992613907771e-09	2.30811097289714	0.75	0.267	3.84714080975609e-05
C11orf96	2.19383514428539e-45	-2.18287	0.219	0.438	5.58967256412475e-41			RAI14	3.82678385550549e-14	2.29371505148118	0.439	0.086	9.75026258544244e-10			LGALS1	1.51312592528899e-09	2.53278015315737	0.875	0.412	3.85529354504382e-05
FXYD1	2.75368589345523e-45	1.47886578974447	0.278	0.076	7.01611628793459e-41			NRIP3	4.32909594436179e-14	3.85753561829652	0.146	0.01	1.10301035566394e-09			VWA1	2.27636361674715e-09	2.25582487983357	0.458	0.093	5.79994685911006e-05
CHRM3	3.1156168786286e-45	2.09019870668337	0.226	0.049	7.93828024505782e-41			NT5DC2	4.38273239004738e-14	3.50923468708823	0.22	0.023	1.11667638566017e-09			CH507-254M2.3	2.38463922704151e-09	4.55038218367444	0.125	0.008	6.07582228657906e-05
MRO	4.0386395054418e-45	-2.83031	0.052	0.257	1.02900495959152e-40			PLVAP	5.87312611801636e-14	2.0808690742807	0.756	0.254	1.49641380360939e-09			B3GNTL1	2.53105754063735e-09	2.69249847603445	0.167	0.013	6.44888150778989e-05
GTF3A	6.03498013869387e-45	1.09230731822781	0.458	0.196	1.53765258953781e-40			ENTPD1	7.0894342221145e-14	2.2728856863095	0.537	0.136	1.80631694545255e-09			LEF1	2.61227640595073e-09	3.61720265119121	0.125	0.008	6.65581905472187e-05
PCDH1	9.45647279343484e-45	1.52627135025986	0.243	0.057	2.40941470303926e-40			STRIP2	7.20546370406177e-14	5.11681345107968	0.098	0.004	1.8358800971579e-09			WDR53	2.81802181304199e-09	3.06724392913005	0.125	0.008	7.18003777744969e-05
STAB1	3.41369493920364e-44	-1.89973	0.323	0.513	8.69775333559695e-40			CDCP1	7.46075931432965e-14	4.68305964632472	0.098	0.004	1.90092686569805e-09			VCAN	3.18045260414313e-09	2.92034722709501	0.125	0.008	8.10347519009629e-05
PRCP	5.79563415445703e-44	-1.30785	0.553	0.678	1.47666962621411e-39			MPZL2	7.46566942619401e-14	2.16647151947827	0.415	0.079	1.90217791309997e-09			CTHRC1	3.37708412821079e-09	4.00939512968403	0.167	0.014	8.60447265026828e-05
MAF	6.39964510426577e-44	-1.81375	0.403	0.561	1.63056557611588e-39			CCL14	8.51787192810544e-14	-6.84637	0.024	0.679	2.17026858856199e-09			RP5-1074L1.4	4.15900055263251e-09	6.35956798644577	0.042	0.001	0.000105967175080524
DEPTOR	6.43363043975533e-44	1.92132557170288	0.211	0.042	1.63922469974526e-39			CLSTN3	9.2580123878147e-14	2.4044234863566	0.293	0.042	2.35884897629131e-09			IL2	4.15900055263251e-09	10.5053766467844	0.042	0.001	0.000105967175080524
CFP	6.91641170592118e-44	-2.10653	0.149	0.373	1.76223253855166e-39			MMP14	9.71268561640943e-14	2.38822854203612	0.61	0.185	2.47469516820496e-09			RP11-290F5.2	4.15900055263251e-09	7.70229599712858	0.042	0.001	0.000105967175080524
SPARC	7.13324017944435e-44	1.09508905503618	0.818	0.751	1.81747826532063e-39			ALB	1.07100831896109e-13	-3.96819	0.488	0.837	2.72882209588097e-09			LPAR4	4.15900055263251e-09	6.77299555868551	0.042	0.001	0.000105967175080524
TMEM14A	1.08734533236901e-43	1.20132673141866	0.391	0.152	2.770447172343e-39			ANO1	1.32188022955822e-13	4.48867927334799	0.146	0.011	3.3680186368914e-09			CTD-2530H12.4	4.15900055263251e-09	6.62111480095316	0.042	0.001	0.000105967175080524
CDKN2A	1.53756212242941e-43	3.44246289317167	0.139	0.011	3.91755453173789e-39			COL1A1	1.44145004224757e-13	4.33855895273744	0.195	0.019	3.67267056264257e-09			KDM4D	4.15900055263251e-09	6.45158459640177	0.042	0.001	0.000105967175080524
CAPN2	2.44244408397939e-43	1.16549448284018	0.457	0.208	6.22310328157108e-39			HOXD8	1.53894391772679e-13	3.76998545920126	0.146	0.011	3.92107520797608e-09			RP11-519G16.5	4.15900055263251e-09	7.01968012911057	0.042	0.001	0.000105967175080524
F2	2.69363019499517e-43	1.10152738914076	0.308	0.094	6.86310037382819e-39			HLA-C	1.66732025992372e-13	-1.40276	0.902	0.978	4.24816529025964e-09			ALDH3A1	4.15900055263251e-09	6.59302696433472	0.042	0.001	0.000105967175080524
TM4SF1	3.03370129491779e-43	-0.724848	0.729	0.88	7.72956752932105e-39			AKAP12	1.74322615503104e-13	-4.74902	0.195	0.735	4.44156592040358e-09			KRT20	4.15900055263251e-09	6.43263389269235	0.042	0.001	0.000105967175080524
STOM	3.25013247061116e-43	-0.826128	0.706	0.792	8.28101252187017e-39			UBE2QL1	1.79612638736498e-13	6.42013430874327	0.049	0.001	4.57635042236722e-09			LCMT1-AS2	4.15900055263251e-09	6.56743181342341	0.042	0.001	0.000105967175080524
TRIM47	4.06950035512052e-43	1.38616127021349	0.274	0.076	1.03686799548116e-38			LINC01572	1.79612638736498e-13	6.79480927745676	0.049	0.001	4.57635042236722e-09			GGCT	4.18255550650298e-09	2.07492538343312	0.667	0.191	0.000106567331750189
NCK1	7.87402000153159e-43	1.05853089958006	0.433	0.185	2.00622155619023e-38			MAGEA6	1.79612638736498e-13	7.47243931751926	0.049	0.001	4.57635042236722e-09			RP11-422P24.11	4.33830643839327e-09	4.52474826779194	0.042	0.001	0.000110535709743822
CYP2A6	8.29280641127351e-43	2.60973494594084	0.149	0.015	2.11292414552838e-38			RIIAD1	1.85590420184788e-13	6.42935749229251	0.049	0.001	4.72865831588821e-09			SGPP2	4.33830643839327e-09	3.88262314875363	0.042	0.001	0.000110535709743822
SIK1	1.18207651394302e-42	-2.66883	0.116	0.324	3.01181274987543e-38			RP11-879F14.2	1.85590420184788e-13	6.30500029979545	0.049	0.001	4.72865831588821e-09			HJURP	4.33830643839327e-09	5.6945108127014	0.042	0.001	0.000110535709743822
YBX1	1.81785900112675e-42	0.549576271370588	0.904	0.791	4.63172294897086e-38			DIRAS1	1.85590420184788e-13	6.09717679172619	0.049	0.001	4.72865831588821e-09			CXCL5	4.33830643839327e-09	5.58983229151366	0.042	0.001	0.000110535709743822
CALD1	1.86888860534679e-42	1.33339928358037	0.642	0.387	4.76174127756308e-38			FAM3B	1.85590420184788e-13	6.11916843979438	0.049	0.001	4.72865831588821e-09			HIST1H2AB	4.33830643839327e-09	5.06739397732384	0.042	0.001	0.000110535709743822
ICAM1	1.98726612200391e-42	-1.82356	0.34	0.528	5.06335535225377e-38			PNCK	1.85590420184788e-13	5.88060363687439	0.049	0.001	4.72865831588821e-09			ASIC3	4.33830643839327e-09	5.66974255572548	0.042	0.001	0.000110535709743822
FTCD	2.07448552350268e-42	1.61726676364801	0.201	0.039	5.28558166533248e-38			PCOLCE2	1.91763550550372e-13	4.27703013692958	0.049	0.001	4.88594350447294e-09			NLGN3	4.33830643839327e-09	5.37292210421913	0.042	0.001	0.000110535709743822
EEF1G	2.14848222464062e-42	-1.67588	0.262	0.472	5.47411786016183e-38			KIF24	1.91763550550372e-13	4.3756393872438	0.049	0.001	4.88594350447294e-09			RP11-390F4.6	4.33830643839327e-09	5.80377903831393	0.042	0.001	0.000110535709743822
TMEM204	2.16095312547054e-42	1.33303546349699	0.509	0.285	5.50589246838639e-38			CRYBB1	1.91763550550372e-13	5.72793579466129	0.049	0.001	4.88594350447294e-09			ZNF215	4.33830643839327e-09	6.02127094006318	0.042	0.001	0.000110535709743822
SLC40A1	2.24583876361267e-42	-1.94178	0.283	0.477	5.72217258580873e-38			CCNO	1.91763550550372e-13	5.50065245498602	0.049	0.001	4.88594350447294e-09			MMP10	4.33830643839327e-09	5.91660107841712	0.042	0.001	0.000110535709743822
DKK3	7.28323700786209e-42	1.55600649438141	0.252	0.067	1.85569595723318e-37			ITGA8	2.30031544434059e-13	2.72185132692853	0.171	0.015	5.8609737206354e-09			RP11-93G5.1	4.33830643839327e-09	4.96521869993915	0.042	0.001	0.000110535709743822
MMP2	1.68036778107467e-41	1.48159571279452	0.286	0.087	4.28140906940014e-37			C1orf54	2.35510137567943e-13	1.96162259665278	0.732	0.272	6.00056279509363e-09			RSPH1	4.33830643839327e-09	4.22686700605949	0.042	0.001	0.000110535709743822
SULT2A1	2.01654516286981e-41	1.76950954865837	0.205	0.042	5.13795542047598e-37			RCAN2	3.0268592697032e-13	2.6575026538872	0.22	0.025	7.71213473327679e-09			AC093159.1	4.33830643839327e-09	4.76748200186399	0.042	0.001	0.000110535709743822
LBH	2.03941569123595e-41	1.46428147129736	0.351	0.133	5.19622723970007e-37			ACOT7	3.23871510969953e-13	2.78151072147805	0.341	0.06	8.25192222800342e-09			RP11-111K18.1	4.33830643839327e-09	6.0149364082223	0.042	0.001	0.000110535709743822
LGALS4	2.83547905237455e-41	2.10206828320975	0.173	0.027	7.22451707754512e-37			P4HA2	3.26067036167959e-13	2.44807329399801	0.244	0.03	8.30786201452344e-09			RP11-479O9.4	4.33830643839327e-09	5.30189671965595	0.042	0.001	0.000110535709743822
OLFML2A	4.39801282024022e-41	1.80182844104903	0.201	0.041	1.12056968646901e-36			APLNR	3.41732225828471e-13	2.94966038799837	0.488	0.117	8.70699538188361e-09			CTD-2331H12.7	4.33830643839327e-09	5.85040535616216	0.042	0.001	0.000110535709743822
GC	6.07221741516475e-41	0.827396784397871	0.448	0.188	1.54714027520983e-36			TBRG4	4.0053378269174e-13	2.26985621069196	0.293	0.043	1.02052002492028e-08			RP11-728K20.3	4.33830643839327e-09	4.43349122840487	0.042	0.001	0.000110535709743822
NEAT1	6.3156115434995e-41	-0.664447	0.966	0.95	1.60915466516824e-36			PTP4A3	4.18207179619805e-13	2.63687884815725	0.415	0.087	1.0655500729533e-08			RP11-10A14.5	4.33830643839327e-09	5.42137931556505	0.042	0.001	0.000110535709743822
COL8A1	9.18630107100887e-41	1.45791642783807	0.295	0.097	2.34057764988235e-36			SEMA3F	5.75119836484541e-13	2.13469172114951	0.512	0.127	1.46534783137896e-08			AC008440.5	4.33830643839327e-09	4.7797541581438	0.042	0.001	0.000110535709743822
LDHB	9.56225685168834e-41	0.823946690081443	0.707	0.442	2.43636742324167e-36			HMBS	5.89200189338189e-13	3.20923359592056	0.171	0.015	1.50122316241477e-08			CRHBP	4.44392096139634e-09	-7.8126	0.042	0.7	0.000113226662175417
FLNA	9.96375086919429e-41	1.02288214912551	0.441	0.197	2.53866408396201e-36			BAG2	6.24678639211103e-13	3.09429016931713	0.171	0.015	1.59161870484597e-08			SOX4	4.49047892300947e-09	1.51540957551961	0.833	0.297	0.000114412912479358
DNPH1	3.2638754102553e-40	1.1642062595308	0.364	0.14	8.31602815778948e-36			COL1A2	6.60364768413455e-13	3.28023687101685	0.268	0.038	1.68254339344064e-08			TPBG	5.37835903289884e-09	2.44177359896615	0.208	0.022	0.00013703520979923
HOXD8	3.31288753322055e-40	3.14623868085828	0.13	0.011	8.44090614589263e-36			VCAN	7.19731917761201e-13	4.19878868392964	0.122	0.008	1.83380495326376e-08			NUDT5	7.21352783358095e-09	2.25291879672881	0.583	0.165	0.000183793475671809
YWHAQ	3.94492186868562e-40	0.781527345282186	0.675	0.413	1.00512664292241e-35			PDK4	8.99892897281738e-13	-4.44569	0.22	0.716	2.29283711298414e-08			TUBG1	7.45470226779155e-09	2.42377513276073	0.333	0.055	0.000189938359081061
HOPX	4.48935505150082e-40	1.81048459112027	0.217	0.051	1.14384277357189e-35			LIFR	1.00637929403575e-12	-7.58832	0	0.632	2.5641538032737e-08			CALD1	8.1341587896397e-09	1.71466123343383	0.875	0.387	0.00020725023180123
ENTPD1	5.39045974386933e-40	1.00482365427696	0.36	0.136	1.37343523814047e-35			TMEM158	1.04236516256674e-12	5.04044690883697	0.098	0.005	2.65584219770379e-08			JRKL	8.73551008357897e-09	3.49804017950121	0.167	0.015	0.000222572061419509
C7	5.49092405570077e-40	-2.08712	0.072	0.27	1.399032540152e-35			IGHV6-1	1.07855324958793e-12	2.78024540669415	0.122	0.008	2.74804582462509e-08			ITM2B	8.99454280993168e-09	-1.71322	0.792	0.94	0.000229171956254249
MYC	6.12796994294046e-40	-1.7741	0.35	0.525	1.5613454617618e-35			S100A11	1.13440314675139e-12	1.68119920169161	1	0.76	2.89034577760786e-08			LCN2	1.05535853682569e-08	4.53867604769847	0.083	0.004	0.000268894801597817
GNAI1	7.8925014194869e-40	1.54443678236197	0.248	0.068	2.01093043667107e-35			MZT2A	1.14760663223149e-12	1.67554753460668	0.707	0.234	2.92398693826262e-08			APCDD1	1.09976559881682e-08	4.28174674434265	0.083	0.004	0.000280209276922538
TSHZ2	9.08905441663666e-40	1.06932643842823	0.277	0.083	2.31580017481485e-35			ANLN	1.16497839829202e-12	4.31490676614052	0.098	0.005	2.96824846100823e-08			ZNF503-AS1	1.12264487582152e-08	4.24710329818619	0.083	0.004	0.000286038687910566
PPIC	9.28888514264028e-40	1.08344442038698	0.457	0.213	2.36671504549332e-35			MOV10L1	1.20253817892521e-12	4.38631790256147	0.098	0.005	3.06394702608355e-08			ANGPTL2	1.44704933926073e-08	4.33961006699019	0.208	0.024	0.000368693701150241
LAMA4	1.13650925978182e-39	1.23584771059617	0.379	0.157	2.89571194299811e-35			SEPT8	1.25155216559391e-12	2.18067966764319	0.317	0.052	3.18882976271672e-08			JUN	1.48198648052693e-08	-3.31986	0.375	0.817	0.000377595335373456
LAMC1	2.00682343476701e-39	1.35094719758831	0.307	0.106	5.11318542944287e-35			SAMD5	1.32882792681961e-12	5.20026446160059	0.073	0.002	3.38572067474368e-08			ITGA6	1.67649193583578e-08	2.12219363022662	0.542	0.138	0.000427153380331599
TGFB1I1	2.06350122524395e-39	1.74897434978015	0.255	0.074	5.25759477179905e-35			RAC3	1.3566140395814e-12	4.91681312330455	0.073	0.002	3.45651691144945e-08			ACKR1	1.87147503895597e-08	3.62975578443124	0.292	0.046	0.000476833125175592
EPHX1	2.96414931536151e-39	0.792376836967664	0.604	0.344	7.5523560406096e-35			F13A1	1.38497000920813e-12	4.85902219081102	0.073	0.002	3.52876508646139e-08			TSHZ2	1.99265825674506e-08	2.27278946502526	0.417	0.083	0.000507709397236073
HIF1A	4.07840993647869e-39	-1.76905	0.377	0.528	1.0391380677154e-34			KRT17	1.38497000920813e-12	3.67416198510692	0.073	0.002	3.52876508646139e-08			PTP4A3	2.21955166523738e-08	2.44800467047959	0.417	0.087	0.000565519568785833
LDB2	4.72526458297471e-39	-1.0359	0.56	0.686	1.20395016309613e-34			RP11-317P15.4	1.41390728536006e-12	4.54871248883331	0.073	0.002	3.6024943723689e-08			GJA1	2.2800133687913e-08	2.25200852103762	0.583	0.169	0.000580924606234335
EDIL3	4.81196945006131e-39	4.61393379095923	0.101	0.001	1.22604169618112e-34			ARHGAP11A	1.41390728536006e-12	4.79092192238713	0.073	0.002	3.6024943723689e-08			SMAD1	2.29027298684527e-08	3.48125383317501	0.292	0.046	0.000583538654318307
SERPINF1	6.2583545341195e-39	1.37481334427286	0.211	0.048	1.59456615174831e-34			FCGRT	1.55914074962955e-12	-2.50721	0.634	0.831	3.97253471598114e-08			RGS3	2.33807925287526e-08	2.73546782643149	0.542	0.146	0.000595719212840088
MT-ND3	7.04307890012309e-39	-0.62874	0.989	0.981	1.79450607296236e-34			ADAMTSL2	1.63770362559781e-12	4.07456276396512	0.146	0.012	4.17270506766066e-08			HMBS	2.37632696781871e-08	2.52207785803755	0.167	0.015	0.00060546434813053
HOXB7	8.13216876778422e-39	1.94478492475903	0.173	0.03	2.07199528034374e-34			FN1	1.99286845466796e-12	2.11666053095664	0.634	0.201	5.07762953564851e-08			PTMA	2.54839332735813e-08	0.848121217606469	1	0.987	0.000649305135877577
FILIP1L	8.22592099194021e-39	1.42389585095893	0.316	0.116	2.09588240953645e-34			CXCL3	2.31127390390129e-12	2.48622356495218	0.585	0.177	5.8888947797501e-08			FKBP10	2.60217634171325e-08	2.3261556591667	0.417	0.088	0.000663008510105119
SLC7A8	8.86756622991885e-39	-2.99171	0.043	0.22	2.25936719972102e-34			ACKR3	2.61293819814019e-12	2.69112096538923	0.293	0.046	6.65750523504138e-08			CRIP2	2.62602870001152e-08	1.24341047538541	1	0.555	0.000669085852475936
SGK1	8.93126124693263e-39	-1.3697	0.504	0.649	2.27559605310596e-34			SLC7A6	2.62698744438787e-12	2.83055945696347	0.244	0.033	6.69330130955586e-08			MRPL36	2.82223032707053e-08	2.09620683390971	0.542	0.141	0.000719076065034301
MT-ND4L	1.40049940547467e-38	-0.889475	0.723	0.773	3.56833243520891e-34			BST2	3.02540797771727e-12	-2.05017	0.585	0.866	7.70843698642582e-08			KIAA1147	2.91327603117069e-08	3.20349656674699	0.333	0.061	0.000742273599981979
TSC22D1	1.64267426126955e-38	0.952169986850543	0.762	0.616	4.18536975028868e-34			KLC4	3.3371598628308e-12	2.78143460768761	0.22	0.027	8.50274961450659e-08			SEPP1	3.36283377864533e-08	-3.07272	0.625	0.864	0.000856816418461042
ESAM	1.64594026193496e-38	0.863861140717914	0.646	0.442	4.1936911933841e-34			ADAMTSL1	3.80096738386214e-12	3.96733566035513	0.122	0.008	9.68448479734235e-08			DYRK4	3.68616059929185e-08	2.4359580921386	0.208	0.024	0.000939196859093571
CLEC14A	2.42923449504e-38	0.975751227218656	0.612	0.416	6.18944656991241e-34			STC2	3.97389568507147e-12	1.95262977321735	0.293	0.046	1.01250888159936e-07			CYBA	3.8263661702389e-08	-3.29101	0.125	0.73	0.000974919836515169
PLPP1	4.01432829061682e-38	1.09646255323046	0.728	0.613	1.02281070516626e-33			KCNJ2	5.41191556570922e-12	2.37254115509372	0.39	0.081	1.37890196698705e-07			UGDH	3.93705549317673e-08	2.25258249161367	0.458	0.104	0.0010031223691065
IFITM3	4.27775908247756e-38	-0.501793	0.921	0.978	1.08993023662446e-33			S100A6	5.52056296229981e-12	1.92890898993331	0.902	0.544	1.40658423716437e-07			HSPB1	4.0358285300105e-08	-2.42607	0.667	0.884	0.00102828875116138
MLEC	5.85824714325708e-38	1.1142917799631	0.349	0.136	1.49262278963047e-33			C1QTNF6	6.5853336618269e-12	2.32355101656414	0.244	0.033	1.67787716369688e-07			MS4A6A	4.08871794073389e-08	-7.85811	0	0.634	0.00104176444411959
APOC2	6.81961858644564e-38	1.65661373658227	0.172	0.03	1.73757061964048e-33			IER5	7.17789866380809e-12	1.62737407297417	0.732	0.258	1.82885680055166e-07			GBA2	4.09424237070734e-08	2.72562425627335	0.333	0.061	0.00104317201363252
TMEM88	7.54153508627157e-38	1.22649498075474	0.478	0.26	1.92150772463113e-33			RAPGEF4	7.97074848473526e-12	2.03753550074123	0.488	0.116	2.0308670064257e-07			RPS26	4.14233896036411e-08	0.98630145537766	1	0.879	0.00105542654371117
MTRNR2L12	8.2650112572462e-38	1.51270488798882	0.194	0.042	2.10584221823376e-33			NARS2	8.0784098298965e-12	2.04608501531781	0.195	0.022	2.05829804055933e-07			AGT	4.42220330803273e-08	1.88236300650163	0.458	0.103	0.00112673318085366
APOA5	9.32736488486084e-38	0.999492856908645	0.245	0.067	2.37651929901369e-33			VEGFC	8.10671830673556e-12	2.50382160063143	0.366	0.074	2.06551075737315e-07			COL27A1	5.7439540496171e-08	4.52713012004497	0.125	0.009	0.00146350205230194
S100A4	1.58119315193687e-37	2.03936797220078	0.499	0.274	4.02872203181996e-33			MAPK13	9.382204142021e-12	2.43929965941223	0.146	0.012	2.39049179334553e-07			TGFB1I1	5.80279850450386e-08	2.26746906438246	0.375	0.074	0.00147849503096254
RPS4X	1.5977020152444e-37	0.374847223598597	0.989	0.97	4.07078496464121e-33			TK1	1.02208113895616e-11	3.19198354465061	0.195	0.022	2.60416053394639e-07			IL3RA	6.01992287515401e-08	2.09579732517562	0.583	0.175	0.00153381614936049
PTP4A3	1.82976398102856e-37	1.81441214100291	0.269	0.087	4.66205564726268e-33			GAPDH	1.13125753674451e-11	1.43079027892654	1	0.911	2.88233107787132e-07			CCNA2	8.49510400634822e-08	4.5869337482126	0.083	0.004	0.00216446754977746
GGT5	4.68328699541407e-37	1.41188885407539	0.215	0.053	1.19325469356155e-32			PMEPA1	1.16475805163856e-11	2.55123872507786	0.39	0.085	2.96768703976988e-07			SOCS3	9.25526958982331e-08	-2.82473	0.5	0.821	0.00235815013879108
FOSL2	4.71027261345878e-37	-1.47346	0.407	0.549	1.20013035918316e-32			CD36	1.17898812491252e-11	-4.19288	0.073	0.659	3.00394384346461e-07			SEMA3E	9.65177828640684e-08	3.45217789266727	0.083	0.004	0.0024591765895936
SOD2	5.54409616430469e-37	-1.56591	0.459	0.585	1.41258026170319e-32			OAF	1.66022877625765e-11	2.29425841174043	0.39	0.086	4.23009689902687e-07			PON2	1.06547480341009e-07	1.6697975713841	0.625	0.188	0.00271472325160856
MRPL34	1.18510845621806e-36	0.855298147346182	0.397	0.167	3.01953783559799e-32			CLEC4G	1.88837460890401e-11	-9.1635	0	0.589	4.81138966602653e-07			SPARC	1.11478036326569e-07	1.67351086937955	0.958	0.751	0.00284034888756465
COMMD7	1.49218370209617e-36	0.909782626622249	0.352	0.138	3.80193485457083e-32			AGRN	1.92284632009636e-11	2.10128012175877	0.415	0.094	4.89922013897352e-07			CASC15	1.13052047989536e-07	2.85446780680142	0.167	0.017	0.0028804531307254
XIST	1.79811884517903e-36	1.98386072202638	0.224	0.062	4.58142700563165e-32			ASB13	2.2490500477996e-11	2.83507472924538	0.122	0.009	5.73035461678859e-07			LAMA4	1.13079913864735e-07	2.41927090414217	0.542	0.157	0.00288116312535958
DLC1	1.90084645964288e-36	-1.62743	0.358	0.513	4.84316669452411e-32			FCN2	2.55853586462675e-11	-9.05519	0	0.584	6.51889352948251e-07			MRPS12	1.35803986560212e-07	2.40865577258949	0.458	0.117	0.00346014977356763
CYP27A1	2.22215335153689e-36	1.34753624638029	0.234	0.065	5.66182452438084e-32			RGS3	2.67325881450378e-11	2.29215364058674	0.512	0.146	6.81119613347418e-07			JUND	1.5324789445336e-07	-2.45259	0.542	0.826	0.00390460310277715
KCNN3	3.32407048164479e-36	1.4187335384271	0.256	0.08	8.46939918018276e-32			FOLH1	3.11357914173345e-11	3.47488473358887	0.268	0.045	7.93308829522267e-07			PKM	1.85012899006084e-07	2.05143900388262	0.708	0.317	0.00471394365377602
FCGRT	3.707218751603e-36	-0.740869	0.766	0.831	9.44562265720927e-32			CXCL8	3.1327031219961e-11	1.94666693817724	0.732	0.294	7.98181428453386e-07			DIAPH2	1.86118556841048e-07	2.44398933907755	0.333	0.065	0.00474211470975305
IFITM1	4.43016607760014e-36	-1.3538	0.565	0.662	1.12876201491174e-31			CSTF3	3.20970973232085e-11	2.08988980382299	0.366	0.076	8.17801942698029e-07			APOA1	1.88446730748116e-07	-6.87332	0.042	0.616	0.00480143425273125
ZFP36	5.93896585564351e-36	-0.691419	0.888	0.927	1.51318911035941e-31			KITLG	3.23799207963084e-11	3.68346554782642	0.195	0.024	8.25008001969141e-07			APOC3	1.96717610319778e-07	-5.96828	0.083	0.635	0.00501216799333763
NID2	6.12209290317785e-36	2.23445180316731	0.163	0.029	1.55984805080068e-31			ZWINT	3.58332174335181e-11	3.22229672154243	0.171	0.018	9.12994546988608e-07			CD200	1.99519107051361e-07	1.89691128670729	0.333	0.063	0.00508354732856163
TSPAN5	6.16849753972194e-36	1.70727498367501	0.169	0.032	1.57167148814575e-31			LAMA4	3.80606812755361e-11	2.09104816719651	0.537	0.157	9.69748098219385e-07			RPL18A	2.01021475757796e-07	0.873626871254776	1	0.975	0.00512182618083288
HAMP	6.46339428427541e-36	-6.06734	0.008	0.148	1.64680822969053e-31			TMEM217	4.3081784854446e-11	3.02141103404125	0.171	0.018	1.09768079630643e-06			NLE1	2.03068764948812e-07	2.88478456747545	0.167	0.018	0.00517398906213078
IFI27	6.83515649884393e-36	-0.602771	0.803	0.96	1.74152952434045e-31			RP11-522I20.3	4.33048725762536e-11	5.5065300569726	0.073	0.003	1.10336484837036e-06			NABP2	2.23658297368166e-07	1.95423418966433	0.375	0.079	0.00569858975864349
GALNT18	8.11350815557913e-36	1.27677334781858	0.249	0.075	2.06724074296001e-31			LTBP2	4.40937187679367e-11	5.39795234035639	0.073	0.003	1.12346386048826e-06			COL4A1	2.2937406765536e-07	2.02064454342993	0.792	0.384	0.00584422186979091
SRGN	9.32721848311528e-36	-0.506394	0.916	0.958	2.37648199731294e-31			DRAXIN	4.5713817204282e-11	5.02457761329639	0.073	0.003	1.1647423485479e-06			CLEC4G	2.55264938093433e-07	-8.39091	0	0.589	0.00650389535768257
MAN1C1	9.95885711685403e-36	-3.10031	0.052	0.22	2.53741720480324e-31			CHST13	4.5713817204282e-11	4.88166636797298	0.073	0.003	1.1647423485479e-06			AKAP12	2.56250376122812e-07	-3.47352	0.292	0.735	0.00652900333323314
GABRD	1.12413858720327e-35	2.41228911182509	0.138	0.018	2.8641927063352e-31			TMEM246	4.73921079191456e-11	4.71038189429226	0.073	0.003	1.20750351767191e-06			TIMM21	2.70701614181662e-07	2.5215021039104	0.25	0.038	0.00689720642773457
HIST1H2AC	1.26809147769871e-35	1.28220168735359	0.245	0.074	3.23097027602856e-31			E2F7	4.91306311794615e-11	4.73348661405673	0.073	0.003	1.2517993518215e-06			CD34	2.7185121187912e-07	1.60159340975744	0.667	0.213	0.0069264970274681
POLR2L	1.98226817111838e-35	-0.688489	0.845	0.877	5.05062107319253e-31			PRTG	4.91306311794615e-11	4.57818216497453	0.073	0.003	1.2517993518215e-06			MMP2	2.84368292646942e-07	3.29649679628871	0.375	0.087	0.00724541972835143
IGFBP2	3.8917924119675e-35	1.8021253898932	0.249	0.08	9.915897886452e-31			SLC2A6	4.99658691560703e-11	3.38042746193731	0.146	0.013	1.27308038022752e-06			MIR4458HG	2.98537797279271e-07	1.96344110010943	0.458	0.114	0.00760644453687855
GAPDH	4.61655858614312e-35	0.447017436667918	0.976	0.911	1.17625296216341e-30			C1orf74	5.09314969533228e-11	4.21528797771812	0.073	0.003	1.29768361087371e-06			FCN2	3.06261147083747e-07	-8.2826	0	0.584	0.0078032277665468
UXS1	6.21492142939385e-35	1.34367620106547	0.259	0.084	1.58349983099526e-30			RP11-48B3.4	5.71051464572866e-11	3.85584764974964	0.122	0.009	1.4549820265852e-06			METTL6	3.14098787873157e-07	3.41753559011797	0.167	0.018	0.00800292301622016
CD1D	1.20623891688969e-34	1.99258156023134	0.142	0.021	3.07337613634323e-30			TUBA1A	5.71084751827112e-11	1.4943548463469	0.829	0.354	1.4550668391803e-06			MAP1B	3.18725286355744e-07	2.12233930898382	0.5	0.146	0.00812080157105799
EPHA4	1.34482033809838e-34	1.48822934987513	0.261	0.086	3.42646773944085e-30			INAFM1	5.9140558833474e-11	2.24695927457595	0.341	0.069	1.50684229851808e-06			RP11-322E11.5	3.21363231877582e-07	4.49132810040298	0.125	0.011	0.00818801378500892
NPC2	1.37329862200114e-34	-0.757435	0.748	0.784	3.49902755899672e-30			DYRK4	7.54922165717653e-11	2.51931028593908	0.195	0.024	1.92346618603201e-06			CCT5	3.27646440225949e-07	1.71581350989378	0.667	0.249	0.00834810365051697
IGHA1	1.57429617669078e-34	-0.195879	0.389	0.528	4.01114922859043e-30			RNF207	7.99824027396404e-11	4.0119983486765	0.098	0.006	2.0378716394033e-06			PMEPA1	3.4071408942024e-07	2.50254722447776	0.375	0.085	0.0086810542843383
AKR7A3	1.78651204334335e-34	2.61897372470055	0.12	0.012	4.55185403523452e-30			MS4A6A	8.02583917284393e-11	-5.13512	0.122	0.634	2.0449035628489e-06			RANBP17	3.68738468542589e-07	3.82432732799414	0.125	0.011	0.00939508743999662
HSD17B6	1.94303537835515e-34	0.939284210968059	0.255	0.079	4.9506598405111e-30			PTGDS	8.28350500211862e-11	1.2652684726264	0.317	0.058	2.1105542394898e-06			POGLUT1	3.68840970155946e-07	2.29137384387892	0.333	0.067	0.00939769907860334
LY96	2.6451576191729e-34	-1.57136	0.362	0.518	6.73959709789063e-30			HAGHL	8.32842086409955e-11	3.70229893736992	0.098	0.006	2.12199835196392e-06			IQCK	3.81939496874902e-07	1.51470148891064	0.333	0.063	0.00973143644087563
TNFRSF4	2.82012596520527e-34	1.52533395415501	0.273	0.093	7.1853989467465e-30			CRP	8.33212206859595e-11	1.34050666084031	0.317	0.057	2.12294138185756e-06			KRT18	3.86098557818426e-07	1.8173028796823	0.458	0.116	0.00983740515465568
APLN	4.48375459008223e-34	6.65554914811227	0.086	0.001	1.14241583200705e-29			SLC16A3	9.05279829456604e-11	2.0608111543479	0.39	0.089	2.30656247747248e-06			ECSCR.1	3.91638903175114e-07	1.22217339013317	0.875	0.467	0.00997856761399872
TMEM176A	5.64521578248224e-34	0.858409930704556	0.3	0.109	1.43834452921865e-29			CLEC1B	9.73030837553446e-11	-8.71231	0	0.563	2.47918527100242e-06			PDIA4	4.31750422634459e-07	1.36270043786977	0.792	0.324	0.0110005690183034
ITIH1	6.08064785098228e-34	0.839949497976262	0.257	0.08	1.54928826595177e-29			SNRPA1	1.05669688895581e-10	1.7015066254612	0.512	0.142	2.69235800337051e-06			PDK4	4.33266526162203e-07	-3.44276	0.292	0.716	0.0110391978200868
RPS18	6.13346203981911e-34	0.29574273368884	1	0.995	1.56274479312551e-29			HIST1H4J	1.14526298513879e-10	2.63166669115673	0.268	0.045	2.91801555983512e-06			LGI2	4.38256352584209e-07	5.00913627713437	0.083	0.005	0.0111663336074931
WARS	7.00714656609755e-34	-1.33064	0.402	0.553	1.78535087357599e-29			RP11-312B8.1	1.15684729369704e-10	7.1267733628109	0.024	0	2.94753121961069e-06			EBF3	4.52873917450094e-07	5.0833523728246	0.083	0.005	0.011538774542711
SLC38A2	8.08789788991395e-34	-1.12049	0.534	0.646	2.06071550337118e-29			CORT	1.15684729369704e-10	6.21476835471578	0.024	0	2.94753121961069e-06			FBXW8	4.60357961465577e-07	4.00967218940558	0.083	0.005	0.0117294605001814
TGFBR3	8.41293221748633e-34	-1.97279	0.228	0.402	2.14353099969334e-29			RP1-317E23.3	1.15684729369704e-10	7.1095018670108	0.024	0	2.94753121961069e-06			XXbac-BPG181B23.7	4.83532786967111e-07	4.18474774758486	0.083	0.005	0.012319931879135
CALM2	9.53388608621419e-34	0.577410833564078	0.877	0.665	2.42913883590651e-29			COL8A2	1.15684729369704e-10	6.29091925164814	0.024	0	2.94753121961069e-06			FMNL3	4.89128049644263e-07	2.25932197444466	0.375	0.084	0.0124624935768862
SLC2A14	1.08224676698999e-33	1.83490998824094	0.171	0.036	2.7574565376138e-29			TNNI3K	1.15684729369704e-10	6.11133320853933	0.024	0	2.94753121961069e-06			AC093495.4	5.07830793764815e-07	3.35243563979108	0.083	0.005	0.0129390207943337
CPM	1.23281841440662e-33	1.16481541161954	0.365	0.16	3.14109803806664e-29			RP5-943J3.2	1.15684729369704e-10	6.76567178133154	0.024	0	2.94753121961069e-06			TNFRSF4	5.67155191857038e-07	3.09849839286411	0.375	0.093	0.0144505471333255
SLC27A5	1.26356844044705e-33	1.24596671876241	0.242	0.075	3.21944602941504e-29			HIST2H2AB	1.15684729369704e-10	7.1267733628109	0.024	0	2.94753121961069e-06			KLF4	5.83075838240941e-07	-3.35001	0.292	0.711	0.0148561892825409
CCL23	1.27629788895159e-33	-2.1748	0.078	0.254	3.25187939125975e-29			RP11-98D18.15	1.15684729369704e-10	6.87378484855265	0.024	0	2.94753121961069e-06			FN1	6.20354768712282e-07	2.76234216792718	0.625	0.201	0.0158060191520202
CYC1	1.4640743450431e-33	0.804309818686406	0.491	0.255	3.73031502373532e-29			PVRL4	1.15684729369704e-10	6.60359293940185	0.024	0	2.94753121961069e-06			SRGN	6.31294038840478e-07	-1.34629	0.792	0.958	0.0160847408156165
FBXW5	1.79415858239127e-33	0.894144758954811	0.388	0.172	4.57133665207473e-29			EXO1	1.15684729369704e-10	6.42793764901254	0.024	0	2.94753121961069e-06			EBNA1BP2	6.45039761871316e-07	1.88908254782386	0.417	0.1	0.0164349680927193
HMG20B	1.82499187393695e-33	0.884655090920268	0.326	0.127	4.64989679560395e-29			ZNF695	1.15684729369704e-10	6.60359293940185	0.024	0	2.94753121961069e-06			NME1	6.46652082640021e-07	2.11212420824822	0.542	0.174	0.0164760484135851
MIDN	1.92763966162301e-33	-1.23375	0.477	0.597	4.91143309384927e-29			SOX11	1.15684729369704e-10	7.29171989893283	0.024	0	2.94753121961069e-06			CLEC1B	6.82475136293645e-07	-7.93972	0	0.563	0.0173887839976258
RPL8	1.98925139047023e-33	0.314356214250088	0.995	0.97	5.06841361777909e-29			RP11-116D2.1	1.15684729369704e-10	6.21476835471578	0.024	0	2.94753121961069e-06			PDGFA	7.03587707947581e-07	2.7920940057548	0.292	0.055	0.0179267112107964
MT-ND2	2.01766117625243e-33	-0.431017	0.994	0.996	5.14079891097358e-29			TDRD15	1.15684729369704e-10	6.21476835471578	0.024	0	2.94753121961069e-06			HAPLN3	7.46055081916014e-07	2.13941423955024	0.25	0.04	0.0190087374321381
HOXD9	2.54220791014338e-33	4.23452009775959	0.097	0.005	6.47729153425431e-29			SIX2	1.15684729369704e-10	5.9213326257112	0.024	0	2.94753121961069e-06			RAB13	7.53518464696652e-07	1.45087403308339	0.833	0.406	0.019198896962006
DIAPH2	2.65198993468293e-33	1.42568136465084	0.222	0.065	6.75700515457863e-29			FAM178B	1.15684729369704e-10	6.94585926374444	0.024	0	2.94753121961069e-06			GLIDR	7.54813493850956e-07	3.52856045246784	0.125	0.011	0.0192318930098285
GUK1	3.18452158587861e-33	0.52102294881021	0.857	0.697	8.11384254866011e-29			HOXD3	1.15684729369704e-10	6.34451380495689	0.024	0	2.94753121961069e-06			GNAI1	8.02245940052768e-07	2.20558942415852	0.333	0.068	0.0204404243066045
CTSH	4.39607090785231e-33	0.913338260346175	0.371	0.16	1.12007490661169e-28			AC092614.2	1.15684729369704e-10	6.34451380495689	0.024	0	2.94753121961069e-06			PHB2	8.13536509851178e-07	1.46680568261055	0.667	0.234	0.0207280967344982
C10orf54	4.4071614696357e-33	1.03133759530059	0.386	0.179	1.12290067084848e-28			AC098820.4	1.15684729369704e-10	6.34545566727223	0.024	0	2.94753121961069e-06			BOC	8.23408387945629e-07	3.06850480376277	0.125	0.011	0.0209796223164667
MYLK	4.75241496713907e-33	1.35967412157822	0.262	0.089	1.21086780947736e-28			SLC4A3	1.15684729369704e-10	6.34545566727223	0.024	0	2.94753121961069e-06			GPR143	8.23408387945629e-07	3.65342480679357	0.125	0.011	0.0209796223164667
MPZL2	7.2893239091184e-33	1.23507729115651	0.246	0.079	1.85724683880428e-28			CDC25A	1.15684729369704e-10	6.40431304370303	0.024	0	2.94753121961069e-06			FKBP1A	8.55646337092866e-07	1.37521873571802	0.958	0.839	0.0218010130227891
PGF	7.58757535386389e-33	2.54903316520072	0.173	0.04	1.93323832441098e-28			CELSR3	1.15684729369704e-10	6.94585926374444	0.024	0	2.94753121961069e-06			BRCA2	8.69288024702856e-07	3.09344677617036	0.125	0.011	0.0221485895814041
SRPX	8.02264541841534e-33	-2.18664	0.067	0.238	2.04408982615804e-28			GRM2	1.15684729369704e-10	6.40431304370303	0.024	0	2.94753121961069e-06			EXOSC7	9.14668697408723e-07	1.95154372437986	0.333	0.069	0.0233048437412769
LIMS1	9.16123852663897e-33	0.851028605781115	0.462	0.234	2.33419196420234e-28			RP11-190C22.9	1.15684729369704e-10	6.10660393611813	0.024	0	2.94753121961069e-06			POLR3H	9.24896036284399e-07	1.81603247933369	0.25	0.04	0.0235654261084902
RPL10A	1.42172548615754e-32	0.383029807835801	0.98	0.92	3.62241436618079e-28			SLC12A8	1.15684729369704e-10	7.35884984123523	0.024	0	2.94753121961069e-06			DNAJB1	1.01060054048221e-06	-2.13386	0.458	0.817	0.0257490911709462
GPAA1	1.52146025432524e-32	0.92325720520189	0.332	0.137	3.87652858199529e-28			PQLC2L	1.15684729369704e-10	6.11133320853933	0.024	0	2.94753121961069e-06			TMSB10	1.03087824417741e-06	0.794742748832609	1	0.998	0.0262657467833963
IL13RA2	1.56849809349592e-32	-2.56044	0.065	0.231	3.99637629241825e-28			PRDM8	1.15684729369704e-10	6.73349759877675	0.024	0	2.94753121961069e-06			APOE	1.20719449840497e-06	-3.99718	0.083	0.624	0.0307581086248602
DPYS	3.06697721644207e-32	2.3619617317611	0.123	0.016	7.81435124977276e-28			RXFP1	1.15684729369704e-10	6.34545566727223	0.024	0	2.94753121961069e-06			GLTSCR2	1.22739607288322e-06	-4.1147	0.125	0.611	0.0312728245409917
FDPS	3.20312064651903e-32	0.688623233761692	0.651	0.423	8.16123109526584e-28			NEIL3	1.15684729369704e-10	7.20676662909921	0.024	0	2.94753121961069e-06			COPB1	1.35535459957394e-06	1.72588463738394	0.583	0.195	0.0345330798425444
NPL	3.82035296421564e-32	-2.32883	0.084	0.254	9.73387731752504e-28			SPOCK1	1.15684729369704e-10	6.74804889102279	0.024	0	2.94753121961069e-06			TRUB2	1.36434299776043e-06	2.8005358015574	0.25	0.044	0.0347620952399381
PVALB	4.90649004630836e-32	-2.33924	0.049	0.209	1.25012459889891e-27			REEP2	1.15684729369704e-10	6.10660393611813	0.024	0	2.94753121961069e-06			SLC39A4	1.36762407938104e-06	2.43693507807362	0.25	0.042	0.0348456939185496
PODXL	4.95262248818768e-32	0.738066081887985	0.502	0.273	1.26187868376534e-27			PCDHB6	1.15684729369704e-10	6.73775908307111	0.024	0	2.94753121961069e-06			RPL15	1.41195213674077e-06	0.763321109851724	1	0.975	0.0359751284920181
AGXT	5.57904121252123e-32	0.658734206933683	0.355	0.147	1.42148391053828e-27			TFAP2A	1.15684729369704e-10	7.1095018670108	0.024	0	2.94753121961069e-06			LAS1L	1.45759183563808e-06	2.19195280215808	0.292	0.056	0.0371379823802225
NME1	7.44159801485832e-32	0.98594155410806	0.38	0.174	1.89604475820575e-27			HIST1H4I	1.15684729369704e-10	7.20676662909921	0.024	0	2.94753121961069e-06			B2M	1.52259050971897e-06	-0.610964	1	1	0.0387940835971295
RCAN2	8.71098046192599e-32	2.58341292793372	0.14	0.025	2.21947071189412e-27			HCG9	1.15684729369704e-10	6.56121070518251	0.024	0	2.94753121961069e-06			HMCN1	1.57881255814251e-06	3.07883728016612	0.125	0.012	0.0402265651689129
PLTP	8.98831752537915e-32	-1.97737	0.134	0.314	2.29013342229135e-27			TRIM10	1.15684729369704e-10	6.76567178133154	0.024	0	2.94753121961069e-06			MCTP1	1.61475027852759e-06	2.24523179309969	0.375	0.091	0.0411422223466044
ADH4	9.17435570793852e-32	1.24019591681984	0.168	0.036	2.33753409082566e-27			RP11-462G2.2	1.15684729369704e-10	6.21035061906731	0.024	0	2.94753121961069e-06			RPL8	1.67649168331051e-06	0.703707312280649	1	0.97	0.0427153315990685
ORM1	1.03183874218753e-31	0.178922049174713	0.53	0.268	2.62902193121961e-27			MOXD1	1.15684729369704e-10	7.29171989893283	0.024	0	2.94753121961069e-06			MDK	1.67920261336444e-06	1.97594296283019	0.708	0.301	0.0427844033859127
CFH	1.12645749110124e-31	0.81719175142089	0.419	0.199	2.87010104157686e-27			RP1-155D22.2	1.15684729369704e-10	5.9213326257112	0.024	0	2.94753121961069e-06			IL34	1.68488593916365e-06	4.96149806542146	0.083	0.005	0.0429292088439506
IGKC	1.24584040041124e-31	1.51624279554976	0.764	0.822	3.17427675620781e-27			UNC93A	1.15684729369704e-10	6.80916730326023	0.024	0	2.94753121961069e-06			FANCG	1.69741063625541e-06	3.13109189113703	0.125	0.012	0.0432483256011515
GATSL3	1.3483347263603e-31	1.06789072127888	0.285	0.106	3.4354220492934e-27			KPNA7	1.15684729369704e-10	6.34545566727223	0.024	0	2.94753121961069e-06			SIRT6	1.74089086352889e-06	2.24102528656691	0.292	0.056	0.0443561583118525
EHD3	1.54163590885103e-31	-2.63327	0.085	0.25	3.92793413216153e-27			XAGE5	1.15684729369704e-10	6.94585926374444	0.024	0	2.94753121961069e-06			MT2A	1.7853196800828e-06	-1.5042	0.5	0.943	0.0454881601288296
OAZ2	1.64209555960033e-31	0.99422802840884	0.561	0.351	4.18389527630568e-27			TMEM31	1.15684729369704e-10	6.73349759877675	0.024	0	2.94753121961069e-06			CAPN11	1.78818791233196e-06	4.31570172039794	0.083	0.005	0.0455612398183059
ENO1	1.76288126376896e-31	0.708922622084271	0.721	0.485	4.49164517195692e-27			NRK	1.15684729369704e-10	6.11133320853933	0.024	0	2.94753121961069e-06			SHCBP1	1.78818791233196e-06	4.21419941158592	0.083	0.005	0.0455612398183059
ACVRL1	1.79732220871711e-31	0.97340695784846	0.352	0.152	4.57939725559032e-27			EBF2	1.15684729369704e-10	6.11133320853933	0.024	0	2.94753121961069e-06			CHIC1	1.78987786904202e-06	3.04081485613431	0.167	0.021	0.0456042982253216
MGST3	3.22619985082515e-31	0.656739266939348	0.731	0.522	8.22003459991741e-27			C8orf89	1.15684729369704e-10	6.21035061906731	0.024	0	2.94753121961069e-06			TKT	1.8402087718024e-06	1.59121393756485	0.625	0.225	0.0468866792967532
SLC29A1	4.05046901482457e-31	1.47124343108365	0.212	0.063	1.03201900028715e-26			JPH1	1.15684729369704e-10	6.94585926374444	0.024	0	2.94753121961069e-06			DCAF13	1.89244548985735e-06	2.10252187204477	0.5	0.155	0.0482176186360754
COMT	4.12891406789875e-31	0.861758052799423	0.501	0.272	1.05200601535992e-26			COL22A1	1.15684729369704e-10	7.1095018670108	0.024	0	2.94753121961069e-06			HMGB3	1.91911352322699e-06	2.79347862608862	0.333	0.074	0.0488970934583006
DHRS3	4.44923467575299e-31	0.90608524793211	0.436	0.223	1.1336205030351e-26			CCL27	1.15684729369704e-10	6.80916730326023	0.024	0	2.94753121961069e-06			MTERF4	1.93993632235375e-06	2.03225788017942	0.375	0.089	0.0494276375572513
SLC22A7	4.5009237059262e-31	2.23147594867879	0.113	0.013	1.14679035103294e-26			CA9	1.15684729369704e-10	6.74804889102279	0.024	0	2.94753121961069e-06			LRRC20	1.95463100371715e-06	3.33593323858736	0.083	0.005	0.0498020433437093
TUBA1A	5.36822520130885e-31	0.784333189925083	0.595	0.354	1.36777009904148e-26			C9orf135	1.15684729369704e-10	6.34545566727223	0.024	0	2.94753121961069e-06			CTD-3193K9.11	1.95463100371715e-06	3.32464189506215	0.083	0.005	0.0498020433437093
CEP68	5.53439515003176e-31	1.21012789817598	0.28	0.105	1.41010854027659e-26			TMC1	1.15684729369704e-10	6.34451380495689	0.024	0	2.94753121961069e-06
SCN4A	6.25049712098291e-31	2.50594479820859	0.104	0.009	1.59256416145524e-26			GSN-AS1	1.15684729369704e-10	6.60359293940185	0.024	0	2.94753121961069e-06
MAGED2	6.54432668321961e-31	0.895211757058129	0.497	0.28	1.66742899561752e-26			CYSRT1	1.15684729369704e-10	7.06672361090255	0.024	0	2.94753121961069e-06
MTDH	6.62482490736784e-31	0.671898416021577	0.63	0.411	1.68793913814825e-26			GYLTL1B	1.15684729369704e-10	5.9213326257112	0.024	0	2.94753121961069e-06
ADAM15	6.94388221087738e-31	0.819096200634419	0.47	0.244	1.76923174850945e-26			RP11-626H12.2	1.15684729369704e-10	6.11133320853933	0.024	0	2.94753121961069e-06
NR2F1	1.06887350584552e-30	-2.09318	0.158	0.328	2.72338280554379e-26			FOLR1	1.15684729369704e-10	6.21476835471578	0.024	0	2.94753121961069e-06
TSPAN15	1.13260924741499e-30	1.40475900849022	0.231	0.074	2.88577510148865e-26			TPBGL	1.15684729369704e-10	6.64515954514111	0.024	0	2.94753121961069e-06
PDGFB	1.13995918033013e-30	1.43337354081068	0.194	0.053	2.90450199556314e-26			RP11-535A19.2	1.15684729369704e-10	6.21476835471578	0.024	0	2.94753121961069e-06
IGLC2	1.23415086385319e-30	-0.938349	0.365	0.499	3.14449298601153e-26			RP11-20J15.3	1.15684729369704e-10	6.40431304370303	0.024	0	2.94753121961069e-06
RP11-404O13.1	1.78893607356099e-30	5.00005626986804	0.084	0.003	4.55803022182605e-26			RP11-574K11.29	1.15684729369704e-10	6.64515954514111	0.024	0	2.94753121961069e-06
UNC5B	1.81261948478521e-30	2.4392101650548	0.141	0.027	4.61837318528424e-26			GRID1	1.15684729369704e-10	6.11133320853933	0.024	0	2.94753121961069e-06
PON2	1.97091375003738e-30	0.753823893529613	0.398	0.188	5.02169114372025e-26			RP11-598F7.5	1.15684729369704e-10	6.31509377580853	0.024	0	2.94753121961069e-06
COL18A1	2.56442052925364e-30	0.811560849724008	0.521	0.296	6.53388706648534e-26			GALNT8	1.15684729369704e-10	7.29171989893283	0.024	0	2.94753121961069e-06
HLA-E	2.61776018195633e-30	-0.402236	0.949	0.975	6.66979116760652e-26			FAM90A1	1.15684729369704e-10	6.96258190389906	0.024	0	2.94753121961069e-06
NPY1R	2.96117218367223e-30	-2.41979	0.089	0.252	7.54477060677849e-26			RP11-20D14.6	1.15684729369704e-10	6.11133320853933	0.024	0	2.94753121961069e-06
APLP2	2.98338672329382e-30	0.726492343316987	0.595	0.378	7.60137103228032e-26			MYO1A	1.15684729369704e-10	5.9213326257112	0.024	0	2.94753121961069e-06
C19orf33	3.27958677132168e-30	2.3599395562389	0.136	0.024	8.3560591346505e-26			CLLU1OS	1.15684729369704e-10	6.11133320853933	0.024	0	2.94753121961069e-06
VMO1	3.31336256158659e-30	-2.1747	0.133	0.303	8.44211647066648e-26			RP11-669N7.2	1.15684729369704e-10	6.34451380495689	0.024	0	2.94753121961069e-06
HRSP12	5.37952502364679e-30	0.837757054255495	0.293	0.113	1.37064918077497e-25			LINC00543	1.15684729369704e-10	6.29091925164814	0.024	0	2.94753121961069e-06
JAG1	5.65493473367097e-30	1.20616076736446	0.322	0.14	1.44082082079203e-25			CTD-2184D3.5	1.15684729369704e-10	6.42793764901254	0.024	0	2.94753121961069e-06
CCNL1	6.23377320308981e-30	-0.828708	0.67	0.716	1.58830307441525e-25			KIAA1024	1.15684729369704e-10	6.87378484855265	0.024	0	2.94753121961069e-06
IGF2BP2	7.29772931135113e-30	-3.01072	0.026	0.162	1.85938845123915e-25			RP11-499F3.2	1.15684729369704e-10	6.94585926374444	0.024	0	2.94753121961069e-06
C2orf88	7.66693555145956e-30	-2.98436	0.033	0.172	1.95345850915638e-25			LA16c-359F1.1	1.15684729369704e-10	6.80916730326023	0.024	0	2.94753121961069e-06
PON1	7.95153370200865e-30	1.16341199581343	0.159	0.035	2.02597127193478e-25			FBXL16	1.15684729369704e-10	5.9213326257112	0.024	0	2.94753121961069e-06
CHCHD10	8.91888508192912e-30	0.696466100933712	0.5	0.269	2.27244273002472e-25			CTB-193M12.1	1.15684729369704e-10	6.36949589394018	0.024	0	2.94753121961069e-06
S100A13	9.28498712158348e-30	-0.969111	0.551	0.645	2.36572186870826e-25			VAT1L	1.15684729369704e-10	6.64515954514111	0.024	0	2.94753121961069e-06
SERPINA1	1.281843244689e-29	0.336517818512859	0.841	0.55	3.26600840314311e-25			RP11-960L18.1	1.15684729369704e-10	7.16702194068972	0.024	0	2.94753121961069e-06
CA4	1.29625603679297e-29	2.4689092786921	0.101	0.009	3.30273075614481e-25			RP13-753N3.3	1.15684729369704e-10	6.94585926374444	0.024	0	2.94753121961069e-06
CLIC1	1.38274809518332e-29	0.461890001729612	0.861	0.693	3.52310387171758e-25			RP11-388C12.1	1.15684729369704e-10	6.60359293940185	0.024	0	2.94753121961069e-06
ARHGAP29	1.39700982005176e-29	0.733154039984655	0.631	0.444	3.55944132050989e-25			LAMA1	1.15684729369704e-10	6.21476835471578	0.024	0	2.94753121961069e-06
TPM2	1.55284312742031e-29	2.0435280099536	0.25	0.093	3.95648900435422e-25			RP11-465L10.10	1.15684729369704e-10	5.9213326257112	0.024	0	2.94753121961069e-06
ECH1	1.55480777948383e-29	0.630475535170259	0.623	0.386	3.96149474134684e-25			AC005523.3	1.15684729369704e-10	6.96258190389906	0.024	0	2.94753121961069e-06
MIER2	1.65816689244055e-29	1.39489848714443	0.189	0.052	4.22484342524928e-25			CTD-2540B15.11	1.15684729369704e-10	6.74804889102279	0.024	0	2.94753121961069e-06
RGS3	1.91303976055479e-29	0.993307884189952	0.334	0.146	4.87423400591754e-25			IL11	1.15684729369704e-10	6.50636270351565	0.024	0	2.94753121961069e-06
FAP	2.26836823804503e-29	3.55913497476565	0.093	0.007	5.77957543371492e-25			LINC00895	1.15684729369704e-10	6.21476835471578	0.024	0	2.94753121961069e-06
ORM2	2.30341053484245e-29	0.366764713920654	0.287	0.107	5.86885970172508e-25			INPP5J	1.15684729369704e-10	6.21476835471578	0.024	0	2.94753121961069e-06
CRIP2	2.40912470997166e-29	0.556168564843029	0.725	0.555	6.1382088485368e-25			RP3-508I15.9	1.15684729369704e-10	6.11133320853933	0.024	0	2.94753121961069e-06
GPX1	2.70520058906524e-29	-0.721395	0.805	0.845	6.89258058087932e-25			HNRNPCL1	1.15684729369704e-10	6.96258190389906	0.024	0	2.94753121961069e-06
HES4	3.27914296186341e-29	0.815960255307469	0.382	0.181	8.35492835253179e-25			SLC30A2	1.15684729369704e-10	6.34545566727223	0.024	0	2.94753121961069e-06
YIF1A	3.61482056121927e-29	0.755330679583771	0.374	0.173	9.21020130793059e-25			CFAP126	1.15684729369704e-10	5.9213326257112	0.024	0	2.94753121961069e-06
LOXL2	5.89300545416039e-29	1.53107210475125	0.201	0.06	1.50147885966553e-24			ZNF648	1.15684729369704e-10	6.60359293940185	0.024	0	2.94753121961069e-06
HSP90B1	6.21712408526367e-29	-0.824739	0.79	0.836	1.58406104568433e-24			RP11-445P19.3	1.15684729369704e-10	6.80916730326023	0.024	0	2.94753121961069e-06
UPP1	1.0242617124038e-28	-1.36111	0.433	0.545	2.60971641703363e-24			LINC00628	1.15684729369704e-10	6.94585926374444	0.024	0	2.94753121961069e-06
MEG3	1.0753043751087e-28	-1.69023	0.125	0.297	2.73976801733946e-24			DPYSL5	1.15684729369704e-10	6.34545566727223	0.024	0	2.94753121961069e-06
HAGLROS	1.19788439515217e-28	4.72457751950894	0.076	0.002	3.05208965040823e-24			DQX1	1.15684729369704e-10	6.80916730326023	0.024	0	2.94753121961069e-06
ALDH1L1	1.29082793983987e-28	1.94486880609061	0.112	0.015	3.288900507918e-24			AC007405.6	1.15684729369704e-10	6.11133320853933	0.024	0	2.94753121961069e-06
HAGH	1.58238123841566e-28	0.779986721880013	0.361	0.164	4.03174915735927e-24			CRYGD	1.15684729369704e-10	5.9213326257112	0.024	0	2.94753121961069e-06
RPLP0	1.59777403816614e-28	0.442017213719225	0.953	0.853	4.07096847184352e-24			RP11-256I23.2	1.15684729369704e-10	6.34451380495689	0.024	0	2.94753121961069e-06
SQLE	1.61282359260718e-28	1.3116713865044	0.215	0.07	4.10931323160385e-24			INHA	1.15684729369704e-10	5.9213326257112	0.024	0	2.94753121961069e-06
TDO2	1.83505363835248e-28	1.32544816753066	0.175	0.046	4.67553316515829e-24			TRIM71	1.15684729369704e-10	6.80916730326023	0.024	0	2.94753121961069e-06
GPRC5C	1.95797405493542e-28	1.02624524971904	0.266	0.101	4.98872209456995e-24			IL12A-AS1	1.15684729369704e-10	6.96258190389906	0.024	0	2.94753121961069e-06
MT1A	2.01343721451447e-28	-4.05007	0.056	0.199	5.13003667886141e-24			PPP2R2C	1.15684729369704e-10	6.60359293940185	0.024	0	2.94753121961069e-06
CTHRC1	2.08532935212507e-28	2.98785654789364	0.109	0.014	5.31321065627947e-24			FGF5	1.15684729369704e-10	6.11133320853933	0.024	0	2.94753121961069e-06
YWHAH	2.13322495003396e-28	0.684616711885138	0.689	0.488	5.43524385019153e-24			FAM160A1	1.15684729369704e-10	6.73775908307111	0.024	0	2.94753121961069e-06
DHRS7	2.2352576210806e-28	0.819574301957518	0.428	0.219	5.69521289275126e-24			PITX1	1.15684729369704e-10	6.76567178133154	0.024	0	2.94753121961069e-06
LGALS3	2.33910906233038e-28	0.718269106358575	0.453	0.234	5.95981597991158e-24			PCDHGA7	1.15684729369704e-10	6.81956662275526	0.024	0	2.94753121961069e-06
LSM4	2.4241093096004e-28	0.739776212363966	0.419	0.21	6.17638810993085e-24			PLAC8L1	1.15684729369704e-10	7.01996188555875	0.024	0	2.94753121961069e-06
ECI2	2.48782879060141e-28	0.784707398283729	0.403	0.2	6.33873897557334e-24			C5orf46	1.15684729369704e-10	6.60359293940185	0.024	0	2.94753121961069e-06
LTB	2.61316620618659e-28	2.27304622318258	0.22	0.078	6.65808617674281e-24			RP11-524N5.1	1.15684729369704e-10	6.66567580817792	0.024	0	2.94753121961069e-06
GRHPR	2.62072959851602e-28	0.629765212871106	0.467	0.248	6.67735694405898e-24			RP3-380B8.4	1.15684729369704e-10	6.11133320853933	0.024	0	2.94753121961069e-06
HIGD1B	2.74724103224065e-28	4.40348807715291	0.101	0.012	6.99969542604595e-24			PRL	1.15684729369704e-10	7.29171989893283	0.024	0	2.94753121961069e-06
CXCL2	3.33886643614254e-28	-1.77326	0.351	0.507	8.50709779264757e-24			MSH5-SAPCD1	1.15684729369704e-10	6.81956662275526	0.024	0	2.94753121961069e-06
QPRT	3.44218795632876e-28	1.56642150381764	0.149	0.033	8.77035069393005e-24			PRDM13	1.15684729369704e-10	5.9213326257112	0.024	0	2.94753121961069e-06
MDH1	4.06684773357072e-28	0.834510988891313	0.386	0.185	1.03619213403648e-23			HECW1	1.15684729369704e-10	7.29171989893283	0.024	0	2.94753121961069e-06
EIF3D	5.21019969776503e-28	0.595343369897352	0.581	0.335	1.32750678099355e-23			RP11-760D2.5	1.15684729369704e-10	6.11133320853933	0.024	0	2.94753121961069e-06
IFNGR1	7.46555491902498e-28	0.725759933685641	0.586	0.372	1.90214873781837e-23			CYP51A1-AS1	1.15684729369704e-10	8.21253079329462	0.024	0	2.94753121961069e-06
HGD	8.16203774708429e-28	1.86990637453187	0.12	0.019	2.07960559757961e-23			COL26A1	1.15684729369704e-10	6.34545566727223	0.024	0	2.94753121961069e-06
MSRB3	1.03933914594423e-27	1.21780481541241	0.227	0.079	2.6481322099513e-23			LINC01510	1.15684729369704e-10	6.76567178133154	0.024	0	2.94753121961069e-06
GMPR2	1.05334007280469e-27	0.940383996673954	0.224	0.074	2.68380517149907e-23			MNX1	1.15684729369704e-10	6.34545566727223	0.024	0	2.94753121961069e-06
MGAT4A	1.06051198350456e-27	0.866782739091567	0.317	0.136	2.70207848277128e-23			VCX3B	1.15684729369704e-10	6.94585926374444	0.024	0	2.94753121961069e-06
AKR1C4	1.20944243451405e-27	1.62462760673617	0.13	0.024	3.08153837889836e-23			MAP7D2	1.15684729369704e-10	5.9213326257112	0.024	0	2.94753121961069e-06
MFGE8	1.25096818570339e-27	1.41350793172928	0.226	0.08	3.18734184035366e-23			RP11-402P6.11	1.15684729369704e-10	6.34545566727223	0.024	0	2.94753121961069e-06
DGKZ	1.48996406211597e-27	0.869982167936627	0.343	0.157	3.79627943386527e-23			H2BFWT	1.15684729369704e-10	6.34545566727223	0.024	0	2.94753121961069e-06
LRRFIP1	1.62250285534294e-27	0.469264414054505	0.63	0.391	4.13397502512829e-23			RHOXF2	1.15684729369704e-10	6.94585926374444	0.024	0	2.94753121961069e-06
COL5A2	1.66839021773981e-27	3.44249025522599	0.101	0.012	4.25089143577926e-23			TFDP3	1.15684729369704e-10	6.94585926374444	0.024	0	2.94753121961069e-06
HMGB1	1.79225448730188e-27	0.347599252840936	0.938	0.862	4.56648520819645e-23			MAGEA9B	1.15684729369704e-10	6.34451380495689	0.024	0	2.94753121961069e-06
COL21A1	1.80247900901122e-27	1.66317891328261	0.146	0.032	4.59253626705969e-23			RP11-366F6.2	1.15684729369704e-10	6.87378484855265	0.024	0	2.94753121961069e-06
PTGR1	1.91095270320068e-27	0.93274731204477	0.268	0.106	4.86891639248502e-23			MAGEA10	1.15684729369704e-10	6.94585926374444	0.024	0	2.94753121961069e-06
PLP2	2.16552802820098e-27	0.946513870304586	0.327	0.147	5.51754886305328e-23			GS1-24F4.2	1.15684729369704e-10	6.40431304370303	0.024	0	2.94753121961069e-06
ADH5	2.19497531379459e-27	0.668020502671482	0.401	0.195	5.59257760201722e-23			AF131215.8	1.15684729369704e-10	6.34451380495689	0.024	0	2.94753121961069e-06
CORO1B	2.50897962472742e-27	0.881597479585976	0.394	0.195	6.39262918584298e-23			RP11-317N12.1	1.15684729369704e-10	5.9213326257112	0.024	0	2.94753121961069e-06
CETP	2.62126378072364e-27	-1.67812	0.245	0.398	6.67871798690577e-23			RP1	1.15684729369704e-10	6.80916730326023	0.024	0	2.94753121961069e-06
SPINK5	2.64618126756022e-27	2.27417114185533	0.119	0.02	6.74220525161669e-23			C8orf44-SGK3	1.15684729369704e-10	6.34545566727223	0.024	0	2.94753121961069e-06
TSPAN13	2.68554905343359e-27	0.979849821285527	0.346	0.162	6.84251043324345e-23			KB-1254G8.1	1.15684729369704e-10	7.1095018670108	0.024	0	2.94753121961069e-06
C1S	2.86199108851953e-27	0.792592282365155	0.284	0.113	7.2920670944389e-23			CCAT1	1.15684729369704e-10	6.94585926374444	0.024	0	2.94753121961069e-06
MEIS2	2.8875712152868e-27	-1.69484	0.158	0.327	7.35724269942924e-23			AF186192.6	1.15684729369704e-10	6.99793967263415	0.024	0	2.94753121961069e-06
HTRA1	2.97204492838127e-27	0.961655727369963	0.35	0.164	7.57247327302263e-23			SPINK4	1.15684729369704e-10	6.42793764901254	0.024	0	2.94753121961069e-06
GFOD1	3.3020139036316e-27	0.785520762234819	0.349	0.161	8.41320122506296e-23			FAM221B	1.15684729369704e-10	6.10660393611813	0.024	0	2.94753121961069e-06
IL3RA	3.43912961055725e-27	0.903931983849144	0.364	0.175	8.76255833473881e-23			FAM95C	1.15684729369704e-10	6.34451380495689	0.024	0	2.94753121961069e-06
PTPRB	3.77032216930396e-27	-0.9628	0.523	0.62	9.60640385516955e-23			IFITM5	1.15684729369704e-10	7.29171989893283	0.024	0	2.94753121961069e-06
ITGA2	4.54380504527446e-27	2.36845497786209	0.092	0.009	1.15771608748548e-22			USH1C	1.15684729369704e-10	6.96258190389906	0.024	0	2.94753121961069e-06
ATOH8	4.86753537909909e-27	1.43170748493951	0.187	0.056	1.24019933924066e-22			FLRT1	1.15684729369704e-10	5.9213326257112	0.024	0	2.94753121961069e-06
MFSD10	5.21382221177259e-27	0.730971627880938	0.35	0.16	1.32842976133754e-22			BARX2	1.15684729369704e-10	6.21476835471578	0.024	0	2.94753121961069e-06
PFN1	6.1281831277664e-27	0.410628617589162	0.948	0.854	1.5613997791236e-22			ARMC4	1.15684729369704e-10	6.34545566727223	0.024	0	2.94753121961069e-06
HES1	6.18807731868003e-27	-1.04491	0.703	0.811	1.57666022002648e-22			ANKRD30A	1.15684729369704e-10	6.34545566727223	0.024	0	2.94753121961069e-06
PTPRK	6.96259008401771e-27	0.937800094744839	0.226	0.078	1.77399832750687e-22			TLL2	1.15684729369704e-10	6.81956662275526	0.024	0	2.94753121961069e-06
FABP1	6.99476288954505e-27	0.353017389353203	0.448	0.222	1.78219563662718e-22			AQP6	1.15684729369704e-10	6.34451380495689	0.024	0	2.94753121961069e-06
LYSMD2	7.63859953004201e-27	0.795233672043644	0.307	0.131	1.9462387742594e-22			RP11-338K17.8	1.15684729369704e-10	6.34451380495689	0.024	0	2.94753121961069e-06
TALDO1	7.66528275127798e-27	0.596536758569387	0.504	0.279	1.95303739219812e-22			RP11-404P21.3	1.15684729369704e-10	6.11133320853933	0.024	0	2.94753121961069e-06
MCF2L	9.90202501594043e-27	1.23052914780822	0.226	0.08	2.52293695381146e-22			GABRG3	1.15684729369704e-10	6.40431304370303	0.024	0	2.94753121961069e-06
RPL38	1.04030817474253e-26	-0.311195	0.978	0.958	2.65060119842649e-22			ACTC1	1.15684729369704e-10	6.94585926374444	0.024	0	2.94753121961069e-06
CAV1	1.13463785873785e-26	0.539377762008644	0.711	0.56	2.89094380027818e-22			RP11-521C20.5	1.15684729369704e-10	6.42793764901254	0.024	0	2.94753121961069e-06
UBE2D3	1.13522788869935e-26	-0.651787	0.771	0.785	2.89244713761708e-22			AP3B2	1.15684729369704e-10	5.9213326257112	0.024	0	2.94753121961069e-06
GJB1	1.21309887754846e-26	2.32249265219403	0.099	0.012	3.09085463010573e-22			KREMEN2	1.15684729369704e-10	6.80916730326023	0.024	0	2.94753121961069e-06
PLEKHA1	1.33092991773371e-26	0.798499680078335	0.3	0.126	3.39107633739371e-22			CA7	1.15684729369704e-10	6.34451380495689	0.024	0	2.94753121961069e-06
GPR182	1.44874581485129e-26	-2.72254	0.036	0.167	3.6912594616596e-22			CDH16	1.15684729369704e-10	6.80916730326023	0.024	0	2.94753121961069e-06
CYP17A1	1.73104070289257e-26	4.15139059443402	0.069	0.001	4.41051860689997e-22			RP11-538I12.3	1.15684729369704e-10	6.60359293940185	0.024	0	2.94753121961069e-06
OSBPL1A	1.83200982260908e-26	1.18953165220037	0.27	0.111	4.66777782702567e-22			YBX2	1.15684729369704e-10	6.34451380495689	0.024	0	2.94753121961069e-06
AHNAK	1.83744234560422e-26	0.54783899030686	0.557	0.329	4.68161935236499e-22			C17orf50	1.15684729369704e-10	6.11133320853933	0.024	0	2.94753121961069e-06
CTSC	1.90524998826536e-26	1.02685453451517	0.35	0.166	4.8543864451013e-22			RP11-104J23.1	1.15684729369704e-10	7.29171989893283	0.024	0	2.94753121961069e-06
TBCB	1.96393105220196e-26	0.633423375936017	0.527	0.309	5.00389992790539e-22			GAST	1.15684729369704e-10	6.10660393611813	0.024	0	2.94753121961069e-06
BMP2	2.14325659888142e-26	-3.2275	0.042	0.172	5.46080348828997e-22			RP11-527L4.2	1.15684729369704e-10	6.34545566727223	0.024	0	2.94753121961069e-06
NDUFA12	2.18127657151487e-26	0.615006381331612	0.625	0.408	5.55767457656275e-22			PYY	1.15684729369704e-10	7.29171989893283	0.024	0	2.94753121961069e-06
ASPH	2.58359022633472e-26	0.8163196525929	0.346	0.162	6.58272953767822e-22			HOXB13	1.15684729369704e-10	6.34451380495689	0.024	0	2.94753121961069e-06
CSGALNACT1	2.60313717505104e-26	1.10854932219603	0.236	0.088	6.63253320831253e-22			RP11-498C9.13	1.15684729369704e-10	6.94585926374444	0.024	0	2.94753121961069e-06
GPR146	2.66200424671938e-26	1.43636415204699	0.159	0.041	6.7825206202163e-22			TEX19	1.15684729369704e-10	6.21476835471578	0.024	0	2.94753121961069e-06
SAYSD1	3.08775519641617e-26	1.63502569274698	0.147	0.035	7.86729146494876e-22			RP11-737O24.1	1.15684729369704e-10	6.21476835471578	0.024	0	2.94753121961069e-06
RCAN3	3.50173792929036e-26	2.34705091756814	0.122	0.023	8.92207807003891e-22			AVP	1.15684729369704e-10	6.60359293940185	0.024	0	2.94753121961069e-06
AQP7	3.81661108179772e-26	1.29107951897793	0.149	0.036	9.7243433753124e-22			RP5-1068H6.6	1.15684729369704e-10	5.9213326257112	0.024	0	2.94753121961069e-06
GLYCTK	5.2056383852335e-26	1.39145796100102	0.145	0.034	1.32634460417364e-21			RP5-1184F4.7	1.15684729369704e-10	5.9213326257112	0.024	0	2.94753121961069e-06
CD200	5.38221425302074e-26	1.07835423099607	0.197	0.063	1.37133436952715e-21			RP4-616B8.5	1.15684729369704e-10	6.34451380495689	0.024	0	2.94753121961069e-06
RPS29	5.60402171860819e-26	-0.242891	0.995	0.994	1.42784869368418e-21			SALL4	1.15684729369704e-10	7.29171989893283	0.024	0	2.94753121961069e-06
VPS25	7.17504823539014e-26	0.705293737858966	0.286	0.118	1.82813053989505e-21			UPK1A-AS1	1.15684729369704e-10	6.34545566727223	0.024	0	2.94753121961069e-06
TMEM233	7.21615801204302e-26	0.805473494422796	0.23	0.083	1.83860489988844e-21			AC005301.8	1.15684729369704e-10	6.96258190389906	0.024	0	2.94753121961069e-06
STC1	9.11211335468296e-26	0.416429109517608	0.428	0.225	2.32167536163967e-21			DRICH1	1.15684729369704e-10	6.11133320853933	0.024	0	2.94753121961069e-06
CYR61	9.72225278652632e-26	0.720808423503601	0.42	0.226	2.47713278747904e-21			SMC1B	1.15684729369704e-10	6.11133320853933	0.024	0	2.94753121961069e-06
GLYAT	9.93775566129059e-26	2.49620916116115	0.084	0.007	2.53204076494023e-21			AJ011932.1	1.15684729369704e-10	6.34451380495689	0.024	0	2.94753121961069e-06
ITM2A	1.26115379450654e-25	0.655193244582588	0.561	0.357	3.21329375302322e-21			PRSS46	1.15684729369704e-10	6.60359293940185	0.024	0	2.94753121961069e-06
DDT	1.2848385316119e-25	0.57119559439945	0.655	0.429	3.27364009469395e-21			RP11-389G6.5	1.15684729369704e-10	5.9213326257112	0.024	0	2.94753121961069e-06
CTSZ	1.48410865303055e-25	0.677429784976329	0.361	0.174	3.78136043705653e-21			TTC23L	1.15684729369704e-10	6.80916730326023	0.024	0	2.94753121961069e-06
RUNDC3B	1.62402203058436e-25	1.78371864292162	0.13	0.028	4.13784573172589e-21			RP11-415D17.3	1.15684729369704e-10	5.9213326257112	0.024	0	2.94753121961069e-06
F2RL3	1.83327719171346e-25	1.34102755756289	0.229	0.084	4.67100695676672e-21			RP11-675F6.4	1.15684729369704e-10	6.29091925164814	0.024	0	2.94753121961069e-06
PSMD4	1.93513663722435e-25	0.637499710458208	0.526	0.307	4.93053463798392e-21			CTD-2116N17.1	1.15684729369704e-10	6.9018	0.024	0	2.94753121961069e-06
PSMB5	2.36791848491363e-25	0.598474992441492	0.571	0.351	6.03321950771143e-21			IL21-AS1	1.15684729369704e-10	6.29091925164814	0.024	0	2.94753121961069e-06
EIF3F	2.55720175114217e-25	0.575575537068254	0.673	0.446	6.51549434173513e-21			LRFN5	1.15684729369704e-10	6.42793764901254	0.024	0	2.94753121961069e-06
PLK2	2.74249579123731e-25	0.810724673756208	0.474	0.27	6.98760502649355e-21			CDH7	1.15684729369704e-10	6.21035061906731	0.024	0	2.94753121961069e-06
ITIH2	2.78480250167037e-25	1.24814694415486	0.159	0.042	7.09539829400594e-21			IGKV6D-21	1.15684729369704e-10	6.29091925164814	0.024	0	2.94753121961069e-06
ECM1	2.86933509364901e-25	-1.78121	0.09	0.239	7.31077888510831e-21			RP11-1334A24.6	1.15684729369704e-10	6.21035061906731	0.024	0	2.94753121961069e-06
SNF8	3.3475926300285e-25	0.579270259089856	0.426	0.219	8.52933126204963e-21			RP1-68D18.4	1.15684729369704e-10	6.9018	0.024	0	2.94753121961069e-06
STRA13	3.35265135813179e-25	0.710050693338474	0.353	0.167	8.54222039538399e-21			FKBP7	1.33349123078092e-10	2.17174134165819	0.317	0.061	3.39760230690671e-06
LYL1	3.63938128035917e-25	0.903866728313697	0.241	0.092	9.27277956422713e-21			TTLL12	1.50203190341108e-10	2.12242365792038	0.22	0.03	3.82702708670109e-06
DBI	3.68264897306162e-25	0.543453734992301	0.725	0.506	9.3830213184637e-21			TESC	1.5084690909353e-10	2.90498852143751	0.195	0.025	3.84342839679406e-06
COPS8	3.83485862464641e-25	0.712418605447564	0.409	0.213	9.77083628973659e-21			CCL20	1.52803620691437e-10	1.2706601014693	0.488	0.131	3.89328345159713e-06
MLXIPL	4.06653826231097e-25	2.00787582887947	0.107	0.017	1.03611328385421e-20			NQO1	1.8109114782799e-10	2.23511565401902	0.488	0.139	4.61402135550935e-06
GATA4	4.97910283632085e-25	-3.70397	0.013	0.119	1.26862561166619e-20			CD24	2.00578206506586e-10	2.64409577807617	0.171	0.019	5.1105321235813e-06
MPC2	5.04466141743317e-25	0.648818572679002	0.476	0.262	1.2853292825478e-20			ANXA1	2.01423489490905e-10	1.41461370068066	0.902	0.461	5.13206908873877e-06
C9orf3	5.31232968442478e-25	1.15253594953798	0.253	0.102	1.35352848029459e-20			ATIC	2.03436523469034e-10	2.58896933521125	0.22	0.032	5.18335918146753e-06
UGT2B4	5.76675154119071e-25	1.54044279749029	0.124	0.025	1.46931062517998e-20			ITGA5	2.04173187702506e-10	1.57201507599854	0.707	0.28	5.20212864947214e-06
BPHL	5.89184011430065e-25	1.55365236828113	0.133	0.03	1.50118194272266e-20			PLK2	2.20177344846685e-10	1.78145824365234	0.683	0.27	5.6098985693487e-06
EHD2	6.07996924553464e-25	0.905548605228852	0.303	0.135	1.54911536406977e-20			LBH	2.40630715181908e-10	2.50789941418429	0.463	0.133	6.13102999211984e-06
NOL7	6.71082393968488e-25	0.632390312833485	0.41	0.212	1.70985083159231e-20			NRGN	2.49000617813434e-10	1.98669776000113	0.293	0.055	6.34428674126848e-06
PCYT2	6.80725365446655e-25	1.27139348831933	0.149	0.038	1.73442015862153e-20			ADAM15	2.76095505107128e-10	2.12230474617622	0.634	0.244	7.03463737462452e-06
TRAPPC3	8.5704820788225e-25	0.672189489578191	0.361	0.174	2.18367312886318e-20			ITM2B	2.80261991058111e-10	-1.21692	0.951	0.94	7.14079527016962e-06
PROC	9.01457115682969e-25	1.34174244542887	0.134	0.03	2.29682258504864e-20			DLGAP5	2.88769576899033e-10	5.95906049405119	0.049	0.001	7.35756004981045e-06
GALK1	9.27000470543861e-25	0.890930609289563	0.265	0.109	2.3619044988987e-20			LEFTY1	3.03226565080624e-10	5.00651430688416	0.049	0.001	7.72590965168921e-06
SEPT7	9.58400229607542e-25	0.60197441478483	0.77	0.577	2.44190794501706e-20			IQCA1	3.03226565080624e-10	4.59361804139091	0.049	0.001	7.72590965168921e-06
KRT18	9.64172266878896e-25	0.729402797600278	0.275	0.116	2.45661451878074e-20			SPINT1	3.03226565080624e-10	4.76278313362957	0.049	0.001	7.72590965168921e-06
BHLHE40	9.65686840661847e-25	-1.25447	0.415	0.524	2.46047350132232e-20			RP3-431P23.5	3.10717720322171e-10	4.76587877199544	0.049	0.001	7.91677679608859e-06
ADI1	1.14642903532892e-24	0.60442248157845	0.538	0.316	2.92098653911457e-20			DAGLA	3.10717720322171e-10	4.72682191900713	0.049	0.001	7.91677679608859e-06
RSU1	1.22430449836371e-24	0.628711564249101	0.497	0.286	3.11940543138091e-20			HMGA2	3.10717720322171e-10	4.95085597708257	0.049	0.001	7.91677679608859e-06
ARPC1B	1.55844712652901e-24	0.526238081269541	0.727	0.529	3.97076743368326e-20			UPK3A	3.10717720322171e-10	4.98846151089489	0.049	0.001	7.91677679608859e-06
ARPC2	1.67614108302688e-24	0.419839313450398	0.862	0.701	4.27063986544418e-20			RP1-40E16.12	3.18389481351478e-10	3.2826134206343	0.049	0.001	8.1122455953543e-06
LRPAP1	1.69451555205632e-24	0.607336566224747	0.483	0.27	4.31745617508429e-20			CSAG1	3.18389481351478e-10	4.71012918386977	0.049	0.001	8.1122455953543e-06
SYNE2	1.75603406826661e-24	0.700376361384923	0.547	0.344	4.47419920253651e-20			BUB1B	3.18389481351478e-10	4.48149451651302	0.049	0.001	8.1122455953543e-06
TMEM205	1.82513975412185e-24	0.521784314974978	0.491	0.273	4.65027357952707e-20			SH3BGRL3	3.59576181779752e-10	1.30047442646078	0.976	0.755	9.16164153556629e-06
APOLD1	1.84787924233427e-24	-1.38247	0.57	0.637	4.70821152154349e-20			BZW2	3.63804389178256e-10	1.86741821042228	0.415	0.103	9.26937203187279e-06
TCEB1	1.86431019918642e-24	-1.09546	0.589	0.625	4.75007595650708e-20			PDGFA	3.69967185362488e-10	2.27936928622021	0.293	0.055	9.42639391585083e-06
RNF7	1.94152583423099e-24	0.518198314331621	0.529	0.309	4.94681367303714e-20			ATP5J2	3.85854967615491e-10	1.2284947347306	0.902	0.488	9.8311987198751e-06
PLAU	2.12708548493204e-24	2.16402134881196	0.103	0.016	5.41960110705834e-20			F3	4.32120007115641e-10	3.7914913505895	0.146	0.015	1.10099856612994e-05
DUSP23	2.4827719884783e-24	0.778284188643742	0.38	0.195	6.32585474944387e-20			QPRT	4.947643987336e-10	2.65037213268328	0.22	0.033	1.26061021153334e-05
HOXB2	2.50302722643978e-24	0.884600384220642	0.239	0.093	6.3774630702459e-20			MRPL40	5.04898028966947e-10	1.42899426169863	0.537	0.155	1.28642968800488e-05
PLLP	2.75796897257455e-24	1.95378853139851	0.148	0.04	7.02702914522271e-20			NOX4	5.54551703121829e-10	3.38080892309241	0.146	0.015	1.41294228438411e-05
MAGEF1	2.87506433197141e-24	1.77164776327716	0.121	0.025	7.32537641142996e-20			KRT18	6.18737423782283e-10	1.8559144503641	0.439	0.116	1.57648108205488e-05
ARL6IP5	3.18214603247833e-24	0.579626779408142	0.68	0.467	8.10778987615153e-20			SPHK1	6.40612028520584e-10	2.35665280236914	0.244	0.04	1.6322153874676e-05
DDAH1	3.285002100296e-24	1.26971060312188	0.139	0.034	8.36985685134418e-20			PIDD1	6.52483540359609e-10	2.97330130140354	0.146	0.015	1.66246281248225e-05
BEX1	3.42813287014125e-24	-3.77187	0.014	0.119	8.73453973983289e-20			ZNF436	6.86775899609169e-10	2.79139164579523	0.146	0.015	1.7498363146142e-05
SIPA1L2	3.62309889924796e-24	1.45916224319724	0.16	0.046	9.23129368539387e-20			EPHB1	7.56067921648289e-10	4.23665921695948	0.073	0.004	1.92638545756768e-05
MT1M	3.66880890721153e-24	-2.56501	0.139	0.283	9.34775821468426e-20			SP6	7.68216803744272e-10	4.49568197434872	0.073	0.004	1.95733959426003e-05
SLC2A2	3.93727070590974e-24	1.7132110706372	0.105	0.018	1.00317720315874e-19			STC1	7.91780382757874e-10	2.62376804196298	0.61	0.225	2.01737723722879e-05
KIAA1462	4.03214530541083e-24	0.865076674309907	0.238	0.093	1.02735030236563e-19			C3orf52	7.9308850035972e-10	3.68116677847083	0.073	0.004	2.02071019006653e-05
SLCO4A1	4.13842146159992e-24	-2.70096	0.072	0.205	1.05442840420104e-19			COL4A1	8.0679785924185e-10	2.23718199237587	0.78	0.384	2.05564026556231e-05
CDC42BPA	4.25957807536561e-24	0.756897280621004	0.338	0.163	1.0852978978224e-19			IER3	9.28307150448965e-10	1.61114815867613	0.78	0.351	2.36523378862892e-05
AQP9	4.45982564570353e-24	1.61619087478316	0.119	0.024	1.1363189762688e-19			CRIP1	1.00768514887829e-09	1.52736295738351	0.732	0.278	2.567480990827e-05
KLF4	5.28812238187243e-24	-0.75861	0.584	0.711	1.34736070167728e-19			CACNA1C	1.06120099288909e-09	3.43708075898289	0.146	0.016	2.70383400978212e-05
IGFBP3	5.29550254909507e-24	1.95110337412396	0.34	0.18	1.34924109448393e-19			NUAK2	1.16410683536899e-09	2.15028847096426	0.22	0.033	2.96602780583665e-05
FMO5	5.54731222765331e-24	1.81151455251557	0.097	0.014	1.41339968248379e-19			RANGAP1	1.31654798943049e-09	1.90432973045084	0.293	0.057	3.35443262226994e-05
DUT	5.68976418123436e-24	0.569883264733934	0.54	0.328	1.4496950157367e-19			SYNPO	1.34514759220896e-09	1.64385390899996	0.537	0.175	3.4273015501892e-05
RHOBTB3	5.6998939757776e-24	1.58125493030743	0.132	0.031	1.45227598608838e-19			NOMO1	1.49459811132264e-09	2.20024486863543	0.244	0.042	3.80808652783897e-05
C14orf1	6.22505385918687e-24	0.810386891878509	0.3	0.136	1.58608147278222e-19			F8	1.70041116115516e-09	-6.59389	0	0.515	4.33247759750724e-05
ACSM2B	6.97662220204803e-24	1.05560734328845	0.152	0.041	1.77757357085982e-19			LUCAT1	1.74588020074061e-09	3.17583188503937	0.122	0.011	4.44832816346699e-05
AGRN	7.0851503433979e-24	0.802916547265999	0.241	0.094	1.80522545599435e-19			PPM1L	1.74735452655038e-09	3.67303175913507	0.098	0.007	4.45208459819771e-05
SMAD1	7.12784328668523e-24	1.36509089646368	0.16	0.046	1.81610319101453e-19			KIAA0101	1.8062868761774e-09	2.32612797542997	0.22	0.035	4.60223833181239e-05
NES	7.48542900257243e-24	0.695761722673897	0.296	0.131	1.90721245556543e-19			TARBP1	1.9002761297097e-09	1.94174743405583	0.268	0.049	4.84171355088735e-05
NTS	8.43305750025479e-24	-2.11365	0.022	0.131	2.14865872048992e-19			UBE2E2	1.95589695793729e-09	2.20323214814593	0.268	0.05	4.98342985912841e-05
DHRS2	8.79284271023611e-24	7.17646470589718	0.058	0	2.24032839414106e-19			RFX8	2.03467395629078e-09	3.47254330681771	0.098	0.007	5.18414577323327e-05
CX3CL1	9.18066307051846e-24	0.710258266444616	0.251	0.101	2.3391411437374e-19			NEU4	2.08277925889161e-09	3.1099029186862	0.098	0.007	5.30671327372993e-05
PIH1D1	9.21551233173544e-24	0.73397920255369	0.285	0.126	2.34802038700287e-19			HSD17B2	2.10724561982048e-09	2.82803404880849	0.098	0.007	5.3690511147406e-05
ABCG2	1.04891367167881e-23	0.694555415442122	0.313	0.149	2.67252714407045e-19			SLCO2A1	2.15287550310174e-09	1.96302401126713	0.488	0.154	5.48531149435292e-05
MRPL41	1.14286389471193e-23	0.583426434045439	0.502	0.283	2.91190291733653e-19			APOC3	2.16886413698182e-09	-4.40002	0.22	0.635	5.52604893461597e-05
HIST1H4C	1.16159195193238e-23	0.541663698055246	0.45	0.249	2.95962013432851e-19			GTSF1	2.20794135317863e-09	2.70850876854353	0.098	0.007	5.62561377376384e-05
ZNF580	1.17868726987654e-23	0.737620986985507	0.233	0.09	3.00317729491845e-19			MRPL41	2.31844027552854e-09	1.30920975020536	0.732	0.283	5.90715397801916e-05
MARC1	1.18349209886152e-23	1.29239352297765	0.137	0.033	3.01541951868926e-19			SLC39A4	2.62128785432589e-09	2.28618847281996	0.244	0.042	6.67877932403694e-05
NOTCH3	1.19920055067914e-23	3.24455422036562	0.103	0.018	3.05544308307537e-19			ROBO1	2.75065671041841e-09	2.08398190275852	0.293	0.059	7.00839823247506e-05
CCL16	1.36838013236875e-23	1.43572037639408	0.111	0.021	3.48649573926233e-19			SELL	2.95501319612606e-09	2.74583668603814	0.22	0.036	7.52907812240958e-05
DYRK2	1.37035109302102e-23	1.67698884260584	0.111	0.021	3.49151754990827e-19			OIT3	2.98512024665397e-09	-7.60029	0	0.505	7.60578787644965e-05
SRPK2	1.62220615433877e-23	0.683454223915192	0.316	0.147	4.13321906063974e-19			TRIM16	3.00669560047836e-09	2.47311809062647	0.22	0.036	7.66075972045882e-05
COMMD2	1.72775874947127e-23	0.735727979407204	0.292	0.129	4.40215651777786e-19			ADAMTS9	3.40970777265647e-09	1.1896380342002	0.659	0.236	8.68759443395142e-05
INMT	1.84173998182663e-23	-2.60443	0.081	0.215	4.69256929969608e-19			PKM	3.52923114539111e-09	2.49638814282812	0.707	0.317	8.992128035342e-05
MAF1	1.89056286663639e-23	0.525149811792502	0.432	0.231	4.81696512790285e-19			FANCG	3.80865172735921e-09	3.6983953276087	0.122	0.012	9.70406373613854e-05
TP53I3	2.02825046897914e-23	1.09171967706309	0.209	0.077	5.16777936991194e-19			TIMM8B	4.74239078550649e-09	1.1075479352611	0.829	0.354	0.00012083137482392
DRAP1	2.16362909405525e-23	0.502840962366215	0.574	0.352	5.51271056874338e-19			TTC26	4.88138371867819e-09	2.67584888974352	0.122	0.012	0.000124372775768202
RNF5	2.20710822490128e-23	0.597872741436357	0.418	0.224	5.62349104622597e-19			FSCN1	5.20919794525712e-09	1.37185371442183	0.707	0.276	0.000132725154447206
JAZF1	2.36905556601711e-23	1.29320671832677	0.133	0.032	6.036116676655e-19			NES	5.41114803463108e-09	2.04107877983831	0.439	0.131	0.000137870640774365
PDZD11	2.40904390480268e-23	0.865439705549361	0.255	0.106	6.13800296504674e-19			DUSP23	5.41917963052399e-09	1.28895226827991	0.585	0.195	0.000138075277806121
TERF2IP	2.48484365234932e-23	0.514317245244191	0.569	0.348	6.33113314182083e-19			LIMS1	5.82399589625297e-09	1.44116550122329	0.61	0.234	0.000148389591440629
UGT2B15	3.00597610439303e-23	1.95044004924596	0.101	0.017	7.658926516383e-19			PFDN6	6.36758209271752e-09	1.49245	0.463	0.135	0.00016223962414035
DAB2	3.15436842421491e-23	-1.39627	0.393	0.5	8.03701530805717e-19			CCNA2	6.57665277610135e-09	5.24585633435585	0.073	0.004	0.000167566536082286
EEF1B2	3.34221353168414e-23	0.488014286387291	0.833	0.634	8.51562585737803e-19			LEF1	6.92193595734858e-09	3.71709888254417	0.098	0.008	0.000176364006257284
SH3KBP1	3.40950314938607e-23	0.786917212797094	0.337	0.164	8.68707307432076e-19			RSPH9	6.96363400023346e-09	4.15493002149455	0.073	0.004	0.000177426430691948
G6PC	3.48167478050708e-23	1.38251942744967	0.115	0.023	8.87095917325398e-19			CDCA7L	7.06378719920006e-09	4.35024833649246	0.073	0.004	0.000179978234048418
COX5A	3.51117418041749e-23	0.52788839919161	0.595	0.369	8.94612069428571e-19			ITIH5	7.06378719920006e-09	4.13739000740518	0.073	0.004	0.000179978234048418
TTC36	3.70346247789299e-23	1.22483035327629	0.114	0.023	9.43605204742355e-19			PPP1R1A	7.23247756378876e-09	3.40076976550453	0.098	0.008	0.000184276295847774
ASNA1	3.88861155685427e-23	0.568007826460603	0.426	0.23	9.90779338570899e-19			ARSE	7.58594076748586e-09	3.18140667847993	0.073	0.004	0.000193282184814772
ST6GAL1	3.90696082686663e-23	-1.51165	0.267	0.401	9.95454549077349e-19			MICAL1	8.01269712140093e-09	2.6017485300889	0.171	0.023	0.000204155509956174
ANGPTL2	4.10546406700434e-23	2.22225391114745	0.115	0.024	1.04603118963204e-18			LYPD3	8.03050964587809e-09	2.7907101982561	0.073	0.004	0.000204609355267328
SORD	4.16542896925907e-23	1.30248144296838	0.149	0.042	1.06130964707752e-18			TPM2	9.39343636203549e-09	2.79792144738441	0.366	0.093	0.000239335365068302
TMEM173	4.18709057541611e-23	0.530130533494041	0.438	0.24	1.06682880771027e-18			IL1B	9.47096541011034e-09	1.99978551427232	0.415	0.118	0.000241310727684201
TRIB1	4.72216161481031e-23	-2.0224	0.197	0.334	1.20315955783752e-18			TRIM28	9.47608583908368e-09	1.74674275638793	0.463	0.144	0.000241441191094013
ACSM2A	4.95724176087019e-23	1.73496518864828	0.11	0.021	1.26305562825212e-18			CLEC4M	9.5114878167817e-09	-7.76491	0	0.484	0.000242343198083781
PTPRM	5.13544840932364e-23	0.644815046894496	0.376	0.195	1.30846090021157e-18			HSPA6	9.52180999973601e-09	1.81142410917164	0.61	0.235	0.000242606196983274
CCSER2	5.13778721668961e-23	0.719156697209317	0.364	0.185	1.30905680494035e-18			NBEAL1	1.0150580966323e-08	-1.82937	0.585	0.805	0.000258626652440943
PPARG	5.24412848703623e-23	0.938416748819301	0.279	0.125	1.33615149721196e-18			GPC3	1.07180967227015e-08	2.62999060473131	0.195	0.03	0.000273086386397711
TM4SF4	5.40967285655338e-23	1.29959059660436	0.171	0.055	1.37833054712124e-18			FAM129B	1.17088083157004e-08	1.79426990874711	0.415	0.118	0.000298328727075731
WDR60	5.69139785801614e-23	0.717441535116859	0.261	0.109	1.45011126024393e-18			PPP1R14B	1.31289746265223e-08	2.17184598481886	0.366	0.098	0.000334513144509161
TAT	5.70768954476497e-23	0.792455757497788	0.204	0.073	1.45426221911067e-18			SLC29A1	1.31312496258241e-08	1.8543432908931	0.293	0.063	0.000334571109216373
AOX1	6.01280159297975e-23	1.67057564111185	0.091	0.013	1.53200171787531e-18			RP1-142L7.8	1.33994114206558e-08	2.88536576012364	0.195	0.031	0.000341403603586889
GNMT	6.0222181189249e-23	1.3347320341005	0.132	0.032	1.53440095452087e-18			PDCD5	1.46972569060832e-08	1.23570542582995	0.683	0.27	0.000374471408710093
RAB13	6.44431246357026e-23	0.613253045661567	0.586	0.406	1.64194637259307e-18			TSC22D3	1.47969329330629e-08	-1.97053	0.561	0.771	0.000377011054201508
WBP5	6.60279956496064e-23	-0.866643	0.612	0.659	1.68232730115632e-18			KLHL8	1.75659214840389e-08	2.00395616797814	0.22	0.038	0.000447562113491827
SDPR	8.30775399072029e-23	-0.477464	0.676	0.841	2.11673263929562e-18			CD74	1.759337760243e-08	-1.33674	0.805	0.936	0.000448261667932314
MRPS26	8.71159791753061e-23	0.727780621663972	0.265	0.113	2.21962803340762e-18			SNCA	1.87542500389717e-08	2.09145122263947	0.171	0.024	0.000477839536742961
ABHD14B	1.00562323469984e-22	0.744200573363786	0.31	0.147	2.56222743969173e-18			TIMP3	1.89530629763006e-08	-1.96833	0.585	0.792	0.000482905091573163
FBN1	1.04211064344999e-22	1.21139289712294	0.219	0.085	2.65519370844623e-18			ACTG1	1.96440754920609e-08	0.891106499918667	1	0.865	0.000500511399462219
SMIM14	1.04857532732554e-22	0.602204659835393	0.367	0.186	2.67166507649275e-18			ZYX	1.97331202701661e-08	1.41655162607636	0.61	0.233	0.000502780171363562
AP1S1	1.10563018496864e-22	0.629498761842499	0.341	0.168	2.81703514828161e-18			NOL4L	2.01784823482203e-08	1.74132271741452	0.366	0.093	0.000514127551750305
CDC14B	1.16196128270727e-22	1.4253942792659	0.135	0.035	2.96056115220986e-18			FAM46A	2.18183952161475e-08	2.7614933800558	0.195	0.032	0.000555910891712221
SAT1	1.22370685935531e-22	-0.117614	0.896	0.925	3.1178827069514e-18			SYMPK	2.18220290556029e-08	2.04941748263469	0.366	0.098	0.000556003478307707
TIMMDC1	1.26359663188937e-22	0.677072006249135	0.359	0.182	3.21951785839092e-18			TUBB2A	2.20278545714815e-08	1.93253660186176	0.366	0.097	0.000561247706626776
TSPAN12	1.27509943953323e-22	0.842297979245947	0.194	0.068	3.24882586198671e-18			PODXL	2.26605571509604e-08	1.90504759975956	0.634	0.273	0.000577368335649319
PNPT1	1.28037049983301e-22	-2.31499	0.119	0.255	3.26225599652454e-18			CCDC28B	2.31965110838081e-08	2.18771937315967	0.244	0.048	0.000591023905904348
KRT8	1.31229386050811e-22	0.901373240979566	0.248	0.104	3.34359352718861e-18			EREG	2.40250619313653e-08	2.68667383060009	0.146	0.018	0.000612134552949255
TBC1D10A	1.38526507806003e-22	0.906823815420171	0.222	0.086	3.52951689238916e-18			CYR61	2.4044646796797e-08	1.85651518718558	0.585	0.226	0.000612633555735591
OSBPL3	1.38766546308884e-22	1.21650143394078	0.124	0.029	3.53563283340405e-18			SLC25A10	2.4279582423495e-08	2.88005712403205	0.098	0.008	0.000618619480568228
ISCU	1.79067967446194e-22	0.538996146250249	0.564	0.35	4.56247274256157e-18			AC004540.5	2.48012339820556e-08	5.63849938534634	0.049	0.002	0.000631910640628795
APOD	2.05853381183056e-22	1.24549500478736	0.095	0.015	5.24493829916308e-18			VLDLR	2.48012339820556e-08	5.94507421688143	0.049	0.002	0.000631910640628795
ELMO1	2.10498630652919e-22	0.793279492526228	0.35	0.178	5.36329461040573e-18			FAM227A	2.48012339820556e-08	5.71453551812255	0.049	0.002	0.000631910640628795
BOC	2.1979515246607e-22	2.32192238337413	0.085	0.011	5.60016068968299e-18			FAM43B	2.52882944515126e-08	5.37529211572987	0.049	0.002	0.00064432045433009
IDH2	2.22717323856288e-22	0.765790230075624	0.351	0.178	5.67461469453435e-18			RP4-621F18.2	2.57846323869461e-08	5.09463804737541	0.049	0.002	0.000656966648587
TBCD	2.2296250074951e-22	1.0461963011251	0.197	0.071	5.68086155659678e-18			VEPH1	2.57846323869461e-08	5.3583671229596	0.049	0.002	0.000656966648587
CCT3	2.2710961230212e-22	0.57797533879995	0.487	0.284	5.78652581184573e-18			DDC	2.57846323869461e-08	5.13134593274644	0.049	0.002	0.000656966648587
TEX264	2.30313022539284e-22	0.706341741304187	0.378	0.198	5.86814550127841e-18			MSI1	2.57846323869461e-08	5.44927740479947	0.049	0.002	0.000656966648587
ARPC5	2.40371460511853e-22	0.461123934745437	0.704	0.494	6.1244244423815e-18			FCGBP	2.57846323869461e-08	5.02236499571986	0.049	0.002	0.000656966648587
RTCB	2.58058795978132e-22	0.788219805722334	0.293	0.135	6.57508006272684e-18			IQGAP3	2.6290418702768e-08	5.00189720679064	0.049	0.002	0.000669853578127827
CALCRL	2.59660771557141e-22	0.765850833924093	0.577	0.419	6.61589679850441e-18			RP11-297L17.2	2.6290418702768e-08	4.8042716676627	0.049	0.002	0.000669853578127827
TRIAP1	2.66962960996339e-22	0.72547951050284	0.277	0.123	6.80194928322572e-18			STOML2	2.65028361571667e-08	1.77483082964334	0.537	0.208	0.00067526576244845
SYNM	2.70941079052983e-22	1.50509389041445	0.112	0.023	6.90330775319095e-18			HIST1H2BH	2.68058273481345e-08	4.37154738169896	0.049	0.002	0.000682985675003118
ANAPC11	2.77073386179803e-22	0.470888216976266	0.673	0.464	7.05955280647521e-18			LOXL1	2.68058273481345e-08	4.91084582672211	0.049	0.002	0.000682985675003118
C3	2.88989013513512e-22	0.308742839485369	0.456	0.24	7.36315107531077e-18			KIF18B	2.68058273481345e-08	4.46914350344002	0.049	0.002	0.000682985675003118
RAB4A	2.96395216399307e-22	0.642296031651998	0.343	0.171	7.55185371863794e-18			TMEM147-AS1	2.68058273481345e-08	4.20077017065748	0.049	0.002	0.000682985675003118
C2CD4B	3.04051412292531e-22	-2.09254	0.085	0.218	7.74692593380139e-18			ETV4	2.73310353586549e-08	4.39839333489586	0.049	0.002	0.000696367449903168
PDLIM3	3.08146270422715e-22	-1.27042	0.157	0.305	7.85125882410035e-18			TCF4-AS2	2.73310353586549e-08	4.04441416887178	0.049	0.002	0.000696367449903168
COX4I2	3.14365948585284e-22	3.4269211887468	0.093	0.015	8.00973000400444e-18			NLRP2	2.78662229089424e-08	3.7414654204344	0.049	0.002	0.000710003493496944
NUPR1	3.53312435881377e-22	-1.09968	0.421	0.531	9.0020475538216e-18			TMSB10	2.79228300889483e-08	0.6838401445673	1	0.998	0.000711445787836314
DAPK1	3.80803569279638e-22	-2.42843	0.051	0.171	9.7024941416759e-18			ZNF821	2.80920069653768e-08	2.25396801888531	0.195	0.032	0.000715756245470835
BCHE	3.90993856369019e-22	1.68165843645351	0.107	0.021	9.96213246642623e-18			CD34	2.89301116223973e-08	1.92919329708058	0.561	0.213	0.000737110314027061
RSRP1	3.94588809129722e-22	0.43668894784527	0.678	0.445	1.00537282678162e-17			TMEM98	2.96966627677191e-08	2.38876186076932	0.146	0.019	0.000756641270658716
MASP2	4.33323198425758e-22	1.03999857750582	0.162	0.05	1.10406417726899e-17			NTS	3.08004602461593e-08	-0.477954	0.463	0.131	0.000784764926611892
ROCK1	4.39378533657389e-22	0.581393941094595	0.433	0.24	1.11949256590566e-17			ARHGAP24	3.1119297967227e-08	2.46019442186019	0.195	0.032	0.000792888592906976
PARK7	4.684472509136e-22	0.473339572781466	0.756	0.553	1.19355675060276e-17			JUP	3.14700730661913e-08	1.8301404610843	0.439	0.134	0.000801825991653488
NUTF2	4.94116883394793e-22	0.664101689657691	0.418	0.23	1.25896040720159e-17			FABP5	3.37671130716446e-08	1.01855723998681	0.61	0.215	0.000860352273952432
LINC00961	5.4286120775673e-22	1.10369711533984	0.161	0.05	1.38315607124337e-17			HLA-DRB5	3.48072254343327e-08	-6.65847	0	0.459	0.000886853296841363
IGHM	5.654923336344e-22	-0.108819	0.045	0.164	1.44081791686709e-17			TTL	3.71414287851179e-08	1.85381203490723	0.268	0.057	0.00094632646401602
C4BPB	5.66289432031012e-22	0.721272114753772	0.137	0.036	1.44284884387181e-17			MMP24-AS1	3.93156667308663e-08	1.22335158878257	0.512	0.165	0.00100172387263574
MDH2	5.71098821984798e-22	0.503085628959364	0.493	0.289	1.45510268853507e-17			SERPINF1	3.96747250704227e-08	2.01726347991032	0.244	0.048	0.0010108723200693
IRF1	6.39351020139045e-22	-1.02606	0.503	0.583	1.62900246421227e-17			MOCOS	4.08235014452858e-08	4.32495817435056	0.073	0.005	0.00104014199332444
HIST1H1C	6.53290575185883e-22	0.851336652892001	0.218	0.086	1.66451905651611e-17			SOX9	4.24389595747477e-08	4.15235402326162	0.073	0.005	0.001081302251005
ARL5B	6.81968774680765e-22	-1.86534	0.192	0.327	1.73758824100912e-17			FKBP4	4.38551358770235e-08	1.68335928065601	0.512	0.184	0.00111738500701068
ACTN4	7.1942948464987e-22	0.564761230282334	0.585	0.386	1.8330343839394e-17			PALB2	4.41163251599571e-08	3.70796502554539	0.073	0.005	0.00112403984875055
STOML2	7.77409756928937e-22	0.652204148968083	0.389	0.208	1.98076231967924e-17			ARHGAP11B	4.46895977855573e-08	4.10931296703771	0.073	0.005	0.00113864626197821
RASGRF2	7.77995754547506e-22	1.40694834467958	0.137	0.037	1.98225538301159e-17			PTPRK	4.55463577499369e-08	1.91477184834581	0.317	0.078	0.00116047564911064
BTG1	8.87115243127719e-22	0.792058809127204	0.902	0.798	2.26028092796512e-17			ACTRT3	4.58578886085607e-08	2.90961577639517	0.073	0.005	0.00116841314385752
CLPP	1.01927897182658e-21	0.717140016096491	0.368	0.195	2.59702089231694e-17			PAQR9	4.64530835086903e-08	3.51874594058579	0.073	0.005	0.00118357811471792
AKR1C1	1.02162914082174e-21	1.37743814325225	0.147	0.043	2.6030088878997e-17			RPL17	4.6500564474389e-08	-1.12357	0.927	0.938	0.00118478788224296
FAM212A	1.03409405005118e-21	1.12551168412737	0.141	0.039	2.6347682301254e-17			AC018816.3	4.71775922408153e-08	3.01050620670913	0.146	0.019	0.00120203787270373
DDX21	1.08894240035243e-21	-1.15503	0.457	0.533	2.77451634185795e-17			LGALS9	4.95732936710865e-08	1.24628478957435	0.561	0.198	0.00126307794944561
PAH	1.09950401438828e-21	0.936582781245562	0.139	0.038	2.80142627825989e-17			PGP	5.13970063484874e-08	2.10323996692053	0.268	0.059	0.00130954432475311
EIF1	1.14311460050113e-21	-0.289166	0.995	0.984	2.91254169061682e-17			TFPI	5.15640845424604e-08	-2.25025	0.463	0.72	0.00131380131005735
ARID5A	1.17074991430295e-21	-1.45517	0.331	0.442	2.98295370665248e-17			DAPK3	5.27445272231971e-08	1.87367161231126	0.366	0.101	0.00134387780911984
NUDT16L1	1.20693403074709e-21	0.914563874628405	0.206	0.077	3.07514721694052e-17			GPX2	5.45180172267128e-08	2.30214288623073	0.195	0.033	0.00138906456091942
AP2S1	1.29780174627805e-21	-0.70632	0.716	0.742	3.30666906934184e-17			TMA7	5.60483334348259e-08	0.822285122210695	0.976	0.853	0.00142805548758593
MMAB	1.30081851561866e-21	0.871636086290655	0.232	0.096	3.31435549594478e-17			CD4	5.69144870924481e-08	-5.09435	0.049	0.488	0.00145012421662848
SRP68	1.34349038476467e-21	0.786615412772479	0.192	0.069	3.42307915134189e-17			FLNA	5.73591182564124e-08	1.71888175815753	0.537	0.197	0.00146145297405513
MPLKIP	1.41249299925313e-21	0.615914361454879	0.372	0.195	3.59889091279705e-17			HHEX	5.80169834789775e-08	1.41576375955514	0.537	0.184	0.00147821472206087
ADH6	1.46936661082211e-21	2.43469385027084	0.076	0.008	3.74379918771365e-17			CBR4	5.89270126237865e-08	1.76333651683372	0.293	0.067	0.00150140135464146
MRPL4	1.61121356019003e-21	0.828960700103286	0.254	0.11	4.10521103000819e-17			ABL2	5.9860047175261e-08	1.09526471418364	0.683	0.27	0.00152517414197847
ATP5G1	1.66097255873807e-21	0.469513416395287	0.561	0.346	4.23199198240872e-17			MBOAT7	6.04839659828193e-08	1.93619789115822	0.341	0.09	0.00154107096927625
ANPEP	1.67467301061145e-21	-2.38957	0.09	0.217	4.26689936373692e-17			DHDDS	6.19867605683713e-08	1.82945971016729	0.22	0.04	0.00157936067252153
FGL2	1.69267436148727e-21	-1.40125	0.247	0.385	4.31276500563343e-17			CDC20	6.70630419193108e-08	2.61978971526504	0.098	0.009	0.00170869924506212
MPZL1	1.77457375527989e-21	0.661205938977764	0.268	0.12	4.52143647107764e-17			CLDN3	6.97206283050603e-08	2.80464466266683	0.098	0.009	0.00177641188858463
PGM1	1.90037554411072e-21	1.26644456730591	0.135	0.036	4.84196684883971e-17			RP1-78B3.1	7.04008000306129e-08	2.82231336164619	0.098	0.009	0.00179374198397999
NME4	1.97660316456843e-21	0.626482627888972	0.336	0.168	5.03618720300391e-17			UNC5B	7.53041269078618e-08	3.32943622316475	0.171	0.027	0.00191867384948541
AIF1L	2.0946966154474e-21	0.518509047976418	0.31	0.148	5.33707750649842e-17			RPPH1	8.59739517437893e-08	2.79937847518462	0.195	0.034	0.00219053031648001
ATPAF1	2.13711594434059e-21	1.64635469464454	0.151	0.047	5.4451577145854e-17			TRAF7	8.62607069179459e-08	1.26197652400808	0.366	0.097	0.00219783655156234
ITPKC	2.17121993371675e-21	-2.23882	0.121	0.253	5.53205126911691e-17			PRAF2	8.80439168010561e-08	1.21782094389505	0.439	0.132	0.00224327095617411
CPPED1	2.3019696652017e-21	1.10739470830799	0.191	0.07	5.86518850996741e-17			MRPL17	9.06997720875914e-08	1.25656290652988	0.634	0.263	0.00231093949301974
HERPUD1	2.52700329977571e-21	0.685012227257477	0.749	0.599	6.43855170749853e-17			NUTF2	9.38459709010846e-08	1.41190806033837	0.585	0.23	0.00239110149258873
CBX1	2.59571646872458e-21	0.704104986435388	0.245	0.104	6.61362599066337e-17			LARP6	9.41462666533777e-08	1.97477227860752	0.195	0.033	0.00239875272806141
CISD3	2.73870322225092e-21	0.555417906438649	0.354	0.179	6.97794193997313e-17			CPNE1	9.86668200147217e-08	1.28748330449548	0.512	0.177	0.0025139319071551
TDRP	2.82353399552735e-21	1.17307085800641	0.129	0.033	7.19408226720413e-17			TBL1XR1	1.01176228355317e-07	1.44919234787257	0.463	0.154	0.00257786912226511
FLYWCH2	2.8489071677287e-21	0.616708558561428	0.345	0.173	7.25873057265596e-17			GLB1	1.02937190688234e-07	2.15632962697809	0.341	0.093	0.00262273668154551
ATP13A2	2.86739260728791e-21	1.5082323530764	0.119	0.028	7.30582962410886e-17			MCM3	1.07154905414697e-07	2.22553922185856	0.293	0.072	0.00273019983506107
PSMC5	2.89588584036021e-21	0.464019178195237	0.512	0.303	7.37842753265378e-17			LIMK1	1.07891699666926e-07	2.38769810634748	0.122	0.014	0.00274897261581361
RP11-557H15.4	3.14951673046092e-21	-2.70089	0.064	0.184	8.02465367754137e-17			CC2D2A	1.10407945392891e-07	2.12901700786872	0.171	0.026	0.00281308404066548
TESC	3.34705280190575e-21	1.64484419920322	0.112	0.025	8.52795583397566e-17			GTF3C6	1.12122266682304e-07	1.26763574023845	0.61	0.246	0.00285676323279842
SVIL	3.34946715600961e-21	1.21432148227196	0.179	0.063	8.53410736679689e-17			ZMYM1	1.13810711816893e-07	2.17952335051952	0.146	0.02	0.00289978312638261
LEF1	3.4226510947039e-21	2.91410163946051	0.073	0.008	8.72057272419608e-17			SLC9A3R1	1.17301855396275e-07	1.56487102232672	0.317	0.08	0.00298873397364169
FEZ1	3.52117856808008e-21	-1.80176	0.145	0.281	8.97161087361124e-17			HLA-DRB1	1.17499447108346e-07	-1.76005	0.683	0.787	0.00299376841287354
SHROOM1	3.64157383061155e-21	0.954446642373497	0.169	0.057	9.27836596301516e-17			COL27A1	1.26922039993368e-07	4.38527366906869	0.098	0.009	0.00323384665699103
MIF4GD	3.65339305413685e-21	0.852090801056546	0.216	0.085	9.30848016263528e-17			UBP1	1.29968584740931e-07	1.58673299290732	0.317	0.08	0.00331146957061418
CDC123	3.77990512108576e-21	0.652186598843352	0.336	0.168	9.6308202580144e-17			TGFBI	1.32166384739702e-07	3.37600516150532	0.195	0.036	0.00336746731678286
ZMAT5	3.94681638812476e-21	0.744363833154194	0.174	0.059	1.00560934753031e-16			TSPAN3	1.3283152085942e-07	1.2702035710748	0.561	0.21	0.00338441431997717
CYP8B1	4.50288503589189e-21	1.80210913555673	0.083	0.012	1.14729007829489e-16			FBLIM1	1.33606623797652e-07	1.50009351668403	0.341	0.091	0.00340416316774037
PTGES2	4.69044989299055e-21	0.966298152085997	0.183	0.065	1.19507972823506e-16			ITPA	1.36650204647791e-07	1.2344588366662	0.415	0.121	0.00348171056422108
JAG2	4.81651381639784e-21	0.793130388027376	0.193	0.07	1.22719955528001e-16			COL6A3	1.37971295450115e-07	4.3186597348503	0.098	0.009	0.00351537063677348
DDB2	4.82927670712888e-21	1.05271004805559	0.195	0.073	1.23045141220937e-16			CA2	1.38459873571535e-07	2.08271973473478	0.268	0.062	0.00352781911872915
TNRC6B	5.16440210867663e-21	0.400592744034578	0.522	0.311	1.31583801326972e-16			SELE	1.48287622753388e-07	2.89972841874585	0.366	0.109	0.00377822034013357
ETS2	5.36447927502266e-21	-1.25769	0.443	0.52	1.36681567448302e-16			ERO1A	1.51976179727574e-07	1.46048728253988	0.463	0.156	0.00387220108327887
SCP2	6.44284619132806e-21	0.432271355030901	0.667	0.452	1.64157278108848e-16			ST8SIA4	1.56417816650909e-07	1.96412896651229	0.268	0.061	0.00398536955044852
TAGLN	6.69783540788174e-21	1.50486299728375	0.274	0.131	1.70654148357419e-16			CCDC137	1.57148016972219e-07	2.41318980897667	0.22	0.043	0.00400397432443516
GCHFR	7.0018107107162e-21	0.801565712609386	0.181	0.064	1.78399135098338e-16			SUV39H2	1.59953045793937e-07	3.29372751389527	0.098	0.009	0.00407544365378371
NOV	7.88541199495038e-21	2.22807809718089	0.14	0.043	2.00912412219341e-16			DBN1	1.61304816725062e-07	1.48850088517342	0.39	0.114	0.00410988542533786
TAX1BP3	7.96655415544171e-21	0.588325195398875	0.487	0.298	2.02979833326499e-16			MCAM	1.61520428062891e-07	2.05846929578174	0.537	0.222	0.0041153789866144
FMO3	8.06046751854227e-21	1.98895608407092	0.098	0.019	2.05372651904938e-16			PDGFB	1.63496530763902e-07	2.28696679461008	0.244	0.053	0.00416572810733345
LRG1	1.02819443502006e-20	-2.64918	0.084	0.208	2.61973660098761e-16			IGKV3-20	1.63630877657357e-07	1.68610902034659	0.244	0.052	0.0041691511318318
DCTN2	1.04254992435041e-20	0.57237135978956	0.408	0.225	2.6563129522524e-16			C12orf73	1.73151906267456e-07	2.43920973757157	0.171	0.028	0.0044117374197885
PYCARD	1.09190024191617e-20	0.735111979121609	0.287	0.135	2.7820526263782e-16			MTMR11	1.78024809707259e-07	2.8301958503474	0.122	0.015	0.00453589412653126
B4GALT5	1.09547831058272e-20	-1.74821	0.172	0.304	2.7911691875337e-16			NCBP2-AS2	1.82068608681176e-07	1.69209837796297	0.268	0.061	0.00463892608058769
TWF2	1.14097297958716e-20	0.732616154796284	0.267	0.121	2.90708505469013e-16			HOXB4	1.83773761805042e-07	1.78093487567197	0.341	0.093	0.00468237167703067
PTPRA	1.18982036622211e-20	0.62295112581414	0.289	0.136	3.03154331109731e-16			CCL18	1.87639476914806e-07	2.51721474857669	0.122	0.015	0.00478086623231233
CAT	1.26903481129556e-20	0.624713234721995	0.414	0.23	3.23337379569997e-16			FAM83D	1.87639476914806e-07	2.85350098203292	0.122	0.015	0.00478086623231233
NT5C3B	1.29940686985846e-20	0.74026798905253	0.21	0.083	3.31075876371236e-16			DEAF1	1.88003773639192e-07	2.04175872108046	0.22	0.043	0.00479014814855298
CBX5	1.31754164325959e-20	0.815550765577314	0.22	0.089	3.35696435286111e-16			SLC12A2	1.93240430083476e-07	1.69326076011534	0.39	0.117	0.00492357291809688
C17orf89	1.3227116526923e-20	0.470180862327633	0.381	0.202	3.37013701989471e-16			SDCCAG3	1.94918700970988e-07	2.16760453857057	0.171	0.028	0.00496633358203981
RPL13	1.35464317485434e-20	0.293323354989218	0.985	0.979	3.45149534521138e-16			IL34	1.96542612381537e-07	3.82012346508226	0.073	0.005	0.00500770922086919
CCDC107	1.35858638620099e-20	0.624490972791058	0.374	0.202	3.4615422534015e-16			MIR4435-2HG	2.04149716249722e-07	1.23532928947356	0.683	0.294	0.00520153062032666
KCNJ8	1.37100414666145e-20	3.96064458906315	0.074	0.009	3.49318146527872e-16			CAPN11	2.08466102620243e-07	3.3864313529943	0.073	0.005	0.00531150782866116
MRPL13	1.38302159543901e-20	0.556108865310033	0.34	0.171	3.52380072301905e-16			SEMA4C	2.09111833831462e-07	1.59155291425338	0.341	0.093	0.00532796041419183
SLC14A1	1.40274310364561e-20	-2.34251	0.035	0.142	3.57404915377865e-16			C17orf89	2.10216527460862e-07	0.979407901373959	0.561	0.202	0.00535610690317529
PYM1	1.50960947843552e-20	0.874893459286287	0.193	0.072	3.84633399010586e-16			LMNA	2.10288796511918e-07	0.948034343867585	0.976	0.613	0.00535794824632716
HOXD-AS2	1.55385029795596e-20	5.74356889020118	0.052	0.001	3.95905517416198e-16			SAMM50	2.15482288300263e-07	1.31459971722131	0.415	0.126	0.0054902732236024
RBP5	1.58145902887825e-20	0.907259489760423	0.139	0.04	4.0293994596789e-16			MUC13	2.18505345249087e-07	2.79346169831181	0.073	0.005	0.00556729769160148
SMARCB1	1.64307019972552e-20	0.769086343643087	0.274	0.127	4.18637856188064e-16			CLDN4	2.21237214806026e-07	2.36689569803354	0.122	0.015	0.00563690299604273
PMP22	1.65682470912904e-20	0.644184989920543	0.352	0.186	4.22142367638988e-16			CARD19	2.32755017429752e-07	1.29083981000078	0.415	0.128	0.00593036508909264
OBFC1	1.70090984152208e-20	1.06512325921203	0.172	0.06	4.33374818521412e-16			IWS1	2.33167122923167e-07	1.54195034054915	0.341	0.093	0.00594086512495936
RNASE1	1.70351962468274e-20	-0.789835	0.685	0.751	4.34039765172915e-16			SVIL	2.41557127230759e-07	2.07493982941133	0.268	0.063	0.00615463404471251
CYP3A5	1.75985369412468e-20	1.07219223223647	0.139	0.04	4.48393122726027e-16			FHOD1	2.46538809948188e-07	1.99402899622168	0.293	0.074	0.00628156233866987
ATRX	1.79710166490934e-20	0.427721699986765	0.611	0.401	4.5788353320225e-16			LAMC1	2.4758265955843e-07	1.72750703777058	0.366	0.106	0.00630815858288923
NCOR1	1.82891520932224e-20	0.493682006366239	0.469	0.272	4.65989306183213e-16			CLEC2B	2.49300020654851e-07	-2.6161	0.317	0.621	0.00635191522626495
IL1RL1	1.83415870869593e-20	-3.49815	0.022	0.118	4.67325297388637e-16			TFPI2	2.50621859714353e-07	-5.19612	0.049	0.462	0.00638559436366201
ART4	1.90384273277817e-20	-1.91659	0.048	0.164	4.8508008988455e-16			LAGE3	2.51020958650446e-07	1.01430892576842	0.488	0.158	0.0063957630054547
NPNT	1.96397633101129e-20	1.26667692686181	0.107	0.023	5.00401529378366e-16			RBFOX2	2.51179545131357e-07	1.64994097648413	0.366	0.109	0.00639980363040185
SERPIND1	2.00818923178813e-20	1.09305016953423	0.128	0.034	5.11666534367296e-16			DUSP1	2.57613812640989e-07	-1.17593	0.854	0.912	0.00656374233227976
MET	2.05293636711086e-20	1.31995166573975	0.135	0.039	5.23067656976176e-16			UCHL3	2.72320086787132e-07	1.81399834418678	0.317	0.083	0.00693844349124933
POLR2J3	2.06614476239238e-20	0.522753603274704	0.456	0.26	5.26433024009953e-16			GPX8	2.75032915114424e-07	1.98749037358914	0.22	0.044	0.00700756364420042
POLR3GL	2.07337959413687e-20	0.547932805158039	0.422	0.238	5.28276386790133e-16			SHKBP1	2.87373055564392e-07	1.65809335487331	0.39	0.121	0.00732197808272516
PHYH	2.12834456060888e-20	0.668028437292623	0.303	0.147	5.42280910597537e-16			MRPS12	2.88151690566224e-07	1.60642476069515	0.39	0.117	0.00734181692393683
REV3L	2.13523732175727e-20	1.03228613773508	0.228	0.097	5.44037117210534e-16			ZNF3	2.95636901197987e-07	2.29191584178733	0.268	0.064	0.0075325326056235
ARL5A	2.16590652980572e-20	0.523620886592108	0.442	0.251	5.518513247292e-16			HLA-A	3.19547718609213e-07	-0.706446	0.976	0.985	0.00814175632244413
ACAA1	2.26650024085274e-20	0.507208901992422	0.324	0.161	5.7748159636687e-16			SEC14L1	3.20972647140634e-07	-1.96399	0.488	0.686	0.00817806207649623
FADD	2.45580173535214e-20	1.25368314854814	0.111	0.026	6.2571372415037e-16			VASH1	3.33390000956368e-07	1.93605277403831	0.366	0.11	0.00849444383436729
PTGS2	2.48943952329934e-20	-3.08385	0.029	0.13	6.34284296141439e-16			ARSJ	3.33541128674294e-07	3.51823035915107	0.098	0.01	0.00849829441749235
GOLIM4	2.53558399424272e-20	0.640127097820723	0.356	0.189	6.46041445893102e-16			CHEK2	3.36480989872865e-07	3.6833822381053	0.098	0.01	0.00857319914097072
EIF3H	2.9812235252382e-20	0.481924743044144	0.682	0.464	7.59585941995441e-16			OCIAD2	3.37411936725578e-07	2.03506546096366	0.512	0.21	0.00859691873583101
GSTO1	2.98872933322386e-20	-0.795502	0.68	0.685	7.61498346812106e-16			SCARF2	3.48492549117739e-07	3.07180449398334	0.098	0.01	0.00887924165897086
ANKRD28	3.08275033262925e-20	0.481395659289188	0.381	0.203	7.85453957250608e-16			CLDN7	3.54640460450605e-07	2.70821916794561	0.146	0.022	0.00903588429182098
HSPA12B	3.11992335946352e-20	0.53107330447068	0.262	0.116	7.94925272757709e-16			FSTL1	3.5841855424805e-07	1.40013903496647	0.634	0.283	0.00913214634368606
NUDT14	3.13489709425958e-20	0.603741995452872	0.303	0.145	7.98740430646399e-16			KLF9	3.59760098602209e-07	-2.69582	0.293	0.592	0.00916632755228569
KDM6B	3.19638489755073e-20	-1.26003	0.339	0.453	8.14406908046951e-16			TINAGL1	3.67132249335706e-07	-2.6545	0.122	0.544	0.00935416258082445
SF3B2	3.26182558080427e-20	0.452403405445567	0.481	0.283	8.3108053973312e-16			MRPL28	3.67585874930311e-07	1.27077191308268	0.512	0.184	0.00936572050734939
RPL36	3.28808200987744e-20	-0.284446	0.995	0.991	8.37770415296673e-16			DUSP10	3.67928478483429e-07	1.69934207368364	0.268	0.063	0.00937444970327928
OCIAD2	3.45550610028315e-20	0.532265360926317	0.388	0.21	8.80428399291144e-16			TGFB1I1	3.71931343532474e-07	1.71681973253292	0.293	0.074	0.00947643870186391
PTMA	3.61295194142215e-20	0.210534240291341	0.997	0.987	9.20544025154949e-16			PLEKHA8	3.77146117076507e-07	2.6106120144092	0.146	0.022	0.00960930591699233
SLC22A1	3.74253171437582e-20	1.04531912678135	0.113	0.027	9.53559655505815e-16			TSHZ2	3.79913475658728e-07	1.81346384126936	0.317	0.083	0.00967981544630874
ACSM3	3.82564056806539e-20	-2.91256	0.03	0.131	9.74734960337381e-16			MAGED2	3.96658005227434e-07	1.14880440856093	0.659	0.28	0.0101064493151898
SEC13	3.84694511624042e-20	0.492258245193998	0.338	0.17	9.80163146166897e-16			EIF5A	4.06962006922842e-07	1.42630112654055	0.78	0.372	0.0103689849743871
UBE2E2	3.97613659487163e-20	1.21330500984361	0.154	0.05	1.01307984300734e-15			SPATA33	4.30862127588404e-07	1.48647370672253	0.195	0.036	0.0109779361488249
RP11-119D9.1	4.12436256433533e-20	3.33106366416913	0.056	0.002	1.050846337767e-15			MECOM	4.33152868555431e-07	1.22905935407171	0.415	0.128	0.0110363019379238
PECAM1	4.60611535043681e-20	0.577907842852083	0.651	0.529	1.17359213013779e-15			TCTEX1D1	4.33490322259001e-07	2.75331427904973	0.098	0.01	0.0110448999208371
VWF	4.84576579345941e-20	0.746317517740265	0.449	0.267	1.23465266651552e-15			ZDHHC24	4.40115325088858e-07	1.73493075907787	0.341	0.098	0.011213698367939
SERPINB1	5.3341492776036e-20	-1.50517	0.363	0.46	1.35908789444062e-15			PCDH12	4.45698370743959e-07	1.27192673693022	0.439	0.142	0.0113559487881853
IGLC7	5.42973480450758e-20	2.25272827084413	0.073	0.009	1.38344213084049e-15			PLEKHG5	4.52284936921166e-07	2.06837684936685	0.171	0.029	0.0115237679078144
SMARCC2	5.46876938500255e-20	0.824830397038121	0.239	0.104	1.3933877516048e-15			PLAC8	4.58494652797904e-07	-5.12618	0.049	0.447	0.0116819852586378
TIMM22	5.6785358427103e-20	0.904145714255357	0.175	0.062	1.44683414736416e-15			UQCRQ	4.59943595362526e-07	0.777672279684155	0.976	0.724	0.0117189028662418
ADAMTSL1	5.85415105866604e-20	2.76257970907538	0.072	0.008	1.49157914823752e-15			DGKD	4.71067562880895e-07	1.85495321740565	0.244	0.056	0.0120023304346423
ACTB	6.04147965334837e-20	0.425053066777186	0.997	0.982	1.53930860087663e-15			PRPF19	4.72938692791063e-07	1.72572588278185	0.366	0.11	0.0120500049536235
SKA2	6.34058100617438e-20	0.55162534524869	0.268	0.123	1.61551663456317e-15			POLDIP2	4.79866060374141e-07	1.51920609557957	0.366	0.106	0.0122265073522727
SLC25A11	6.40860575298605e-20	0.643588613426203	0.29	0.137	1.63284865980331e-15			RPL10	4.84827324782133e-07	-0.67302	1	0.998	0.012352915408124
SPESP1	6.49743028883953e-20	2.3954597871401	0.069	0.007	1.65548026329342e-15			CTSL	4.8951079488738e-07	-3.4311	0.683	0.745	0.0124722455429355
FAM13C	6.76506348438782e-20	2.19659958612086	0.089	0.016	1.72367052518717e-15			PON2	5.00283794159165e-07	1.27686151119591	0.512	0.188	0.0127467307913814
ADM	6.84200229362593e-20	-1.18394	0.425	0.547	1.74327376439295e-15			OBSCN	5.06288320032045e-07	5.12716890959063	0.049	0.002	0.0128997201060965
RCN2	7.03369309219734e-20	0.469970395810674	0.433	0.248	1.79211466296096e-15			MYCN	5.06288320032045e-07	5.0449588320351	0.049	0.002	0.0128997201060965
MCM3	7.14555539713319e-20	1.13651769199404	0.188	0.072	1.82061605963557e-15			HAGLR	5.06288320032045e-07	4.55369940481316	0.049	0.002	0.0128997201060965
GPRC5B	7.39013257213598e-20	0.881220519934037	0.165	0.057	1.88293187805453e-15			CHRNA10	5.06288320032045e-07	4.68281183294995	0.049	0.002	0.0128997201060965
AADAC	7.48871270438638e-20	0.897380082569831	0.132	0.038	1.90804910995061e-15			HDAC1	5.10486041243279e-07	1.25860440971326	0.537	0.198	0.0130066738448375
NRDC	7.61731476354439e-20	0.8178675723794	0.265	0.123	1.94081562860347e-15			MAF	5.1422987074569e-07	-2.74095	0.171	0.561	0.0131020628767294
ARRDC2	7.68013947595022e-20	0.642689776854266	0.335	0.172	1.95682273707736e-15			ZNF311	5.14508958621335e-07	4.67374530665044	0.049	0.002	0.013109173756713
NCOA7	7.90200891183601e-20	-1.32759	0.371	0.472	2.0133528506467e-15			GINS1	5.14508958621335e-07	5.11533865987009	0.049	0.002	0.013109173756713
GCSH	7.9046581758716e-20	0.863043538368218	0.237	0.103	2.01402785663032e-15			CEP85	5.22858237971283e-07	4.75329957950105	0.049	0.002	0.0133219050452703
OTUD7A	7.99899527408664e-20	2.39755669905006	0.061	0.004	2.03806400588453e-15			CENPA	5.22858237971283e-07	4.22417449137213	0.049	0.002	0.0133219050452703
WSB1	8.27667544857905e-20	-0.803395	0.63	0.664	2.10881413754346e-15			AC002456.2	5.22858237971283e-07	4.15912115010153	0.049	0.002	0.0133219050452703
DHRS7B	8.80984352877205e-20	0.873074804253896	0.257	0.12	2.24466003269583e-15			CPN1	5.22858237971283e-07	3.72251511013094	0.049	0.002	0.0133219050452703
MRPL42	1.05030522021079e-19	0.608437879905521	0.342	0.179	2.67607267057508e-15			SKA3	5.31338090015716e-07	4.17176786268781	0.049	0.002	0.0135379631955104
NOB1	1.05112859534022e-19	0.681808316686017	0.223	0.093	2.67817054806734e-15			RETN	5.48697378779579e-07	3.58126493852433	0.049	0.002	0.0139802605139249
MSMO1	1.19859926684955e-19	0.659942720380236	0.218	0.091	3.05391107200597e-15			MYCBP	5.56007997275061e-07	2.23624979175425	0.195	0.038	0.0141665277625713
USHBP1	1.2238981252798e-19	0.653241350771719	0.226	0.094	3.11837003340039e-15			PHGDH	5.57342337315678e-07	3.2961075245319	0.122	0.016	0.0142005254124662
SLC12A2	1.29239361874705e-19	0.693878051931186	0.257	0.117	3.2928897012056e-15			LGMN	5.62800969431767e-07	-3.41562	0.317	0.598	0.014339605900152
ITGB1	1.30124289947144e-19	0.419681484960144	0.814	0.69	3.31543678356327e-15			RGCC	5.90635701191135e-07	0.990073142421051	0.659	0.31	0.0150488070306489
PPP1R7	1.40036672135602e-19	0.547925283991097	0.338	0.175	3.567994369343e-15			CLEC3B	5.99511371477673e-07	-3.02456	0.098	0.504	0.0152749502338796
ANKRD65	1.50049284095057e-19	1.72809839035926	0.075	0.01	3.82310570945797e-15			RUNX1	5.99605429400982e-07	1.94067756016249	0.195	0.038	0.0152773467357076
CUTA	1.57244851548026e-19	0.424056848954524	0.718	0.501	4.00644157259217e-15			EPHA4	6.00311642916432e-07	1.71345022051241	0.317	0.086	0.0152953403498678
THSD7A	1.65967093105072e-19	0.756802687320944	0.274	0.13	4.22867556522412e-15			PTPRM	6.12628402532806e-07	1.20649	0.512	0.195	0.0156091590681334
UFC1	1.85355582104977e-19	0.438932635159979	0.556	0.348	4.72267487645272e-15			HDGF	6.15711292694799e-07	1.55634578262199	0.415	0.137	0.0156877080265708
THRAP3	1.86849856870565e-19	0.52913431263817	0.432	0.248	4.76074750320512e-15			NTN4	6.18872997556334e-07	-4.34291	0.049	0.445	0.0157682651047378
ZDHHC3	1.89278320450456e-19	0.713791529970419	0.264	0.124	4.82262232675718e-15			NID2	6.25513438956635e-07	2.01606190522581	0.171	0.029	0.0159374569111761
SULF2	2.0487106688691e-19	0.627655941960174	0.323	0.165	5.21990991321159e-15			VGLL4	6.31562615333872e-07	1.07235653892164	0.659	0.272	0.0160915838760917
ARHGEF15	2.35365603759545e-19	0.655690843512507	0.253	0.114	5.99688021818945e-15			PPIL1	6.55606706945341e-07	1.66287921759004	0.195	0.037	0.0167042032862604
KLF9	2.45061532532879e-19	-0.871888	0.511	0.592	6.24392278740524e-15			PGAM1	7.01049971197623e-07	1.39359775268219	0.707	0.373	0.0178620522161442
ZNF638	2.46221942461769e-19	0.594261892589477	0.303	0.148	6.27348887198341e-15			EVA1B	7.14143379789976e-07	0.999681782976208	0.488	0.165	0.0181956591736688
CCDC85A	2.47899738156979e-19	1.42258674550252	0.126	0.036	6.31623742850167e-15			ANXA4	7.2336046441213e-07	1.42348409594051	0.439	0.152	0.0184305012727567
AMN	2.63717923602999e-19	2.36827736133441	0.062	0.005	6.71926897548082e-15			EGOT	7.26012330155932e-07	3.61301854174193	0.098	0.011	0.018498068160043
RANBP1	2.6448289228878e-19	0.429124440819347	0.575	0.362	6.73875961262583e-15			TPM1	7.36532712920615e-07	1.9214939296837	0.463	0.166	0.0187661169925043
INHBB	2.7089249867051e-19	0.825418783443564	0.263	0.123	6.90206997362591e-15			EBF1	7.43453184625803e-07	2.21116837422041	0.22	0.048	0.0189424436910808
GHITM	2.71400781007255e-19	0.478137904667096	0.6	0.4	6.91502049928385e-15			SCD	7.48168680157047e-07	1.55332878553987	0.195	0.037	0.0190625898017214
CCR6	2.90838040035624e-19	2.76262780783194	0.093	0.019	7.41026242206767e-15			PFN1	7.48484640813184e-07	0.856655835986793	1	0.854	0.0190706401632791
FUOM	3.20678109760786e-19	0.679451478698474	0.24	0.106	8.17055755859508e-15			PCDHGB6	7.52577442718754e-07	3.17836260086487	0.073	0.006	0.0191749206630311
RAP1B	3.37630108787788e-19	-0.8734	0.548	0.606	8.60247754180405e-15			UHRF2	7.58990296546676e-07	1.70842922887849	0.317	0.088	0.0193383137657128
PSMD2	3.49778963545951e-19	0.570468306825027	0.337	0.177	8.91201821218729e-15			SDC4	7.69204422279925e-07	1.77326250560247	0.244	0.056	0.0195985594752702
NAA10	3.7241045741701e-19	0.437253650803117	0.481	0.292	9.48864604452801e-15			SDSL	7.6962837432106e-07	3.16607215123415	0.098	0.011	0.0196093613493263
PPP1R1A	3.83642024902193e-19	2.67854719756807	0.068	0.008	9.77481515248297e-15			IBTK	7.72284376629435e-07	1.33754288584663	0.341	0.096	0.0196770336321414
ACTR1B	3.94765092318002e-19	0.619169722936631	0.253	0.115	1.00582197871704e-14			SHFM1	7.74939317169217e-07	0.89116634621097	0.976	0.617	0.0197446788621545
SCRN2	4.05371113167227e-19	0.596687357799595	0.274	0.13	1.03284505923878e-14			MXD1	7.79190280751729e-07	1.7492808218725	0.341	0.099	0.0198529891632733
COA3	4.25688440461115e-19	0.426433037877435	0.434	0.248	1.08461157745088e-14			SLC40A1	7.79342917069356e-07	-3.87501	0.098	0.477	0.0198568781840101
MIR4435-2HG	4.35236669160757e-19	0.462063193321304	0.477	0.294	1.10893950935469e-14			IGHG3	7.8134218879855e-07	1.14612739750534	0.756	0.505	0.0199078176283983
MST1	4.4941773408724e-19	1.05531560854871	0.096	0.02	1.14507144468088e-14			PTMS	7.86547781311392e-07	1.05364453284472	0.829	0.511	0.020040450920033
HOXA7	5.45969737707278e-19	2.6215519670702	0.062	0.005	1.39107629470437e-14			SEMA7A	8.02316687484461e-07	2.97225348480229	0.098	0.011	0.0204422268804166
PRPF31	5.47241810381668e-19	0.582517552067128	0.306	0.155	1.39431740867145e-14			CD14	8.03935089438905e-07	-4.83178	0.171	0.514	0.0204834621438139
SDS	5.88058702119119e-19	0.849374607603835	0.161	0.056	1.4983147671293e-14			TKT	8.13921925515705e-07	1.52250327030233	0.537	0.225	0.0207379167402146
PSMD8	6.14553490462251e-19	0.426433295918728	0.559	0.364	1.56582083834877e-14			PCBP4	8.4002909294042e-07	1.8511193239973	0.195	0.038	0.021403101259029
NUDT10	6.30868033965344e-19	-3.34551	0.012	0.094	1.6073886637403e-14			IL33	8.45591781503211e-07	-2.14589	0.244	0.62	0.0215448330009203
PSMD9	6.95182997572658e-19	0.554107495294519	0.323	0.166	1.77125675951537e-14			STMN1	8.53349521547024e-07	1.2003881087728	0.732	0.364	0.0217424924594966
LAYN	8.11709969397131e-19	2.11015724479139	0.094	0.02	2.06815583102695e-14			ZNF521	8.62959393995872e-07	2.2525574553009	0.22	0.048	0.0219873423996208
C12orf57	8.55524776906704e-19	0.45445813592481	0.647	0.445	2.17979157908059e-14			MRC1	8.86735498893639e-07	-3.4975	0.122	0.493	0.022593133776311
GPX2	8.55695696373533e-19	1.34036936660942	0.12	0.033	2.18022706479013e-14			ALDH1B1	9.02289881091184e-07	3.30364891736818	0.122	0.016	0.0229894438803223
MAP4	8.98738815921887e-19	0.652268658735341	0.416	0.249	2.28989662908738e-14			SDCBP	9.13944547702758e-07	-1.14504	0.756	0.856	0.0232863931309186
MALL	9.04736925065761e-19	0.600694931354598	0.332	0.174	2.30517921137505e-14			HAUS8	9.16151719518978e-07	2.65437183733917	0.098	0.011	0.0233426296616241
KLHDC3	9.06212762231116e-19	0.645109962261973	0.234	0.102	2.30893949688866e-14			RGS16	9.42579244699212e-07	1.41995293467957	0.439	0.15	0.0240159765756912
THBD	9.20768084779781e-19	-1.50437	0.399	0.477	2.34602500321041e-14			NUDT5	9.6494679353643e-07	1.29668263919795	0.463	0.165	0.0245858793525147
CUBN	9.45318965759199e-19	2.27647886792178	0.07	0.009	2.40857819285786e-14			CDKN1A	1.000622481715e-06	-1.83782	0.561	0.738	0.0254948602116165
TMEM242	9.64020918389291e-19	0.70013002841842	0.241	0.109	2.45622889796407e-14			CTSD	1.06028922038244e-06	-2.27122	0.659	0.762	0.0270151090461241
AKR7A2	9.74510240777994e-19	0.451375410598486	0.323	0.165	2.48295464247825e-14			KRT8	1.06180164173119e-06	1.69773887651824	0.341	0.104	0.0270536440296691
GIPC1	9.81500595721302e-19	0.546991688765054	0.226	0.096	2.50076536783831e-14			MAP4K4	1.06356259191726e-06	1.30369989258667	0.61	0.265	0.0270985112794599
FNBP1L	9.91245743824164e-19	0.643296337598623	0.3	0.15	2.52559503068959e-14			NQO2	1.08021918931279e-06	1.24358319682253	0.341	0.097	0.0275229047245005
CDA	9.95503932117014e-19	0.914495600979881	0.213	0.091	2.53644446864094e-14			MBOAT2	1.12746371882665e-06	2.38355927278041	0.122	0.016	0.0287266480919843
MYO6	1.00743469395921e-18	0.548626999101084	0.371	0.204	2.56684285673868e-14			MT1X	1.15200967525989e-06	-3.33532	0.341	0.616	0.0293520545159467
SH3BGRL3	1.01414875153072e-18	0.451819665553027	0.887	0.755	2.58394960402513e-14			C6orf226	1.20537443235511e-06	1.79233416133012	0.22	0.048	0.0307117351619759
KIAA1211L	1.01637873172016e-18	0.684179906916229	0.192	0.076	2.58963137054978e-14			YWHAQ	1.21355027045391e-06	1.00144396079667	0.78	0.413	0.0309200473408951
RPS3A	1.0276188408387e-18	0.294792465412133	0.985	0.958	2.61827004457293e-14			SNF8	1.30497738823531e-06	1.34534845170269	0.537	0.219	0.0332495188748475
NUDT7	1.14141481322006e-18	1.65495514627236	0.107	0.026	2.9082108026034e-14			CALCRL	1.30934576842638e-06	1.09265786645273	0.78	0.419	0.0333608208337358
APOL3	1.24590991826689e-18	0.496497099409069	0.379	0.209	3.17445388075221e-14			FXYD6	1.32006676189178e-06	-2.99307	0.146	0.506	0.0336339810262406
SCFD1	1.25294914288188e-18	0.628084668323217	0.259	0.122	3.19238912114875e-14			UQCC2	1.32297116611129e-06	1.18785411138558	0.585	0.242	0.0337079823413496
KHK	1.35641997645265e-18	0.721028161864699	0.152	0.051	3.45602245800371e-14			MDK	1.3474838268929e-06	1.49747076904493	0.61	0.301	0.0343325404254041
ANXA6	1.4519303526421e-18	0.734843015449437	0.38	0.218	3.69937334549681e-14			FCGR2B	1.37754745456851e-06	-4.34547	0.122	0.474	0.035098531594951
PDHB	1.4974240796468e-18	0.502614582140417	0.373	0.204	3.81528681253207e-14			IMMP1L	1.37971011273868e-06	1.75277468150651	0.293	0.079	0.0351536339624689
CARD19	1.54028105893535e-18	0.517532304477953	0.268	0.128	3.92448211006138e-14			BICD1	1.38934701265212e-06	1.49743182780153	0.22	0.048	0.0353991725353634
ASPDH	1.62591950941683e-18	1.59614086847139	0.076	0.012	4.14268031804313e-14			DUSP4	1.51317247293117e-06	1.6898084952588	0.366	0.117	0.0385541214378132
ZNF428	1.65762463132515e-18	0.455509690068616	0.443	0.256	4.22346179815336e-14			TSPO	1.5620471420791e-06	1.07653269594785	0.829	0.465	0.0397993991330333
CYSLTR1	1.69962070472503e-18	1.11245527863608	0.131	0.04	4.3304635935689e-14			PSME3	1.56210972211073e-06	1.48117409948141	0.366	0.115	0.0398009936096593
PFDN6	1.70084759892037e-18	0.609088149434347	0.277	0.135	4.33358959728921e-14			ESM1	1.57839916047033e-06	2.72415465372837	0.244	0.061	0.0402160322096236
SPRY1	1.70324914983998e-18	0.336690473224785	0.625	0.445	4.33970850887728e-14			ZNF432	1.59820823774476e-06	2.85119973345868	0.122	0.017	0.0407207476894988
ANKRD26	1.77157914684779e-18	0.884912004736067	0.166	0.06	4.51380650825349e-14			TACC1	1.6039771401395e-06	-1.99965	0.512	0.684	0.0408677335536143
RILPL2	1.79221279060298e-18	0.55652352529244	0.442	0.266	4.56637896917733e-14			ITGA6	1.62499538103368e-06	1.14999060149655	0.415	0.138	0.0414032573133572
ANP32B	1.81125921844645e-18	0.458303044373624	0.545	0.345	4.61490736267971e-14			BOC	1.6775447990412e-06	2.59722682223127	0.098	0.011	0.0427421639347707
MEA1	1.81274311615206e-18	0.552764816816343	0.356	0.193	4.61868818564385e-14			LLNLR-245B6.1	1.68782086877616e-06	2.01186130657719	0.341	0.103	0.0430039879155479
GTF3C6	1.91342563816227e-18	0.574828743830042	0.419	0.246	4.87521718347366e-14			PDP2	1.71780312441828e-06	2.68170044925183	0.098	0.011	0.0437679058070533
CLDN15	1.97918464216394e-18	1.08960189628095	0.134	0.042	5.04276454976951e-14			SH3PXD2A	1.76821690401753e-06	1.61029044066105	0.317	0.089	0.0450523984974626
PPM1G	1.99137777229782e-18	0.432235466489386	0.334	0.175	5.07383142603761e-14			FASN	1.77690713685287e-06	2.36331675867786	0.171	0.032	0.0452738169398742
CAMK2G	1.9938895408335e-18	0.882592570897501	0.168	0.063	5.08023116108968e-14			TRAF2	1.83440270492149e-06	2.24944134233421	0.146	0.024	0.0467387465186947
SERPINA4	2.15990762324567e-18	1.10152734318647	0.103	0.025	5.50322863326765e-14			EFEMP1	1.95570938418351e-06	1.20788090478582	0.122	0.017	0.0498295193996117
POLR2C	2.34737413604287e-18	0.632502220750091	0.277	0.136	5.98087456122363e-14
IMP3	2.36252120182465e-18	0.517510354032382	0.331	0.172	6.01946777012903e-14
ICAM3	2.36374618031335e-18	0.717244487136987	0.3	0.154	6.02258889282037e-14
SEPT9	2.46881752412661e-18	0.530643153278065	0.379	0.209	6.2903001697222e-14
TCEA1	2.5417249847302e-18	0.533805786286289	0.427	0.247	6.47606108859408e-14
TUBB2A	2.59443790173974e-18	0.732338291121521	0.222	0.097	6.61036832984267e-14
EIF2A	2.68642784363443e-18	0.473270215807899	0.438	0.257	6.84474950279617e-14
POMP	2.77179229860077e-18	-0.440425	0.853	0.865	7.0622495976049e-14
TRUB2	2.78459357144108e-18	1.17385003878955	0.137	0.044	7.09486596067472e-14
PNISR	2.93572683042692e-18	0.393622863814553	0.642	0.429	7.47993839124476e-14
CPTP	2.94459841399211e-18	0.715262666003498	0.165	0.06	7.5025422990105e-14
C12orf75	2.99228115560996e-18	1.05818640509599	0.165	0.061	7.62403315637862e-14
LSM10	3.02733897369929e-18	0.576677264118353	0.249	0.114	7.71335697108843e-14
DNM3	3.1368944260984e-18	1.15039364370935	0.118	0.033	7.9924933082561e-14
TIMP4	3.25954421869376e-18	1.69595811229985	0.125	0.038	8.30499271480983e-14
VBP1	3.38579061401725e-18	0.401564812170135	0.359	0.192	8.62665590545456e-14
ATP5J2	3.41443541170696e-18	0.472645014648251	0.691	0.488	8.69963998548816e-14
EPS8	3.44888940698691e-18	0.79749395848403	0.287	0.145	8.78742532006194e-14
EIF3L	3.78545252658164e-18	0.428396071738237	0.625	0.422	9.64495449247735e-14
HERC2	3.7967783828294e-18	0.685856105073752	0.242	0.111	9.67381164161104e-14
MRPL9	4.01042426523629e-18	0.498247014774668	0.312	0.16	1.02181599853955e-13
FTL	4.0896264960275e-18	-0.258876	0.998	0.998	1.04199593492285e-13
HPR	4.294646621477e-18	1.22483930480739	0.12	0.034	1.09423301268613e-13
DEAF1	4.58443552869627e-18	0.957778921867473	0.136	0.043	1.16806832835652e-13
CACNA1C	4.68381574385106e-18	2.26015766823076	0.083	0.016	1.19338941337581e-13
AURKAIP1	4.69191009743925e-18	0.413381547326579	0.59	0.385	1.19545177372655e-13
BOK	4.97196681713315e-18	1.13277494973349	0.11	0.029	1.26680742533736e-13
FKBP10	5.07719505344202e-18	0.738587428538187	0.207	0.088	1.29361852766649e-13
NTHL1	5.07933737167127e-18	0.498227209155443	0.287	0.141	1.29416436892812e-13
ATP5I	5.12819285857767e-18	-0.508675	0.852	0.826	1.306612258437e-13
TMEM97	5.38113478689629e-18	1.51249279682506	0.107	0.028	1.37105933235331e-13
REEP6	5.40973332453786e-18	1.0587355264833	0.099	0.023	1.378345953759e-13
ZNF706	5.45430587703937e-18	0.404447304402386	0.549	0.34	1.38970259441086e-13
DECR1	5.49746038257869e-18	0.386947922432079	0.46	0.274	1.40069793087722e-13
PMPCB	5.78898473614637e-18	0.56781642325301	0.283	0.14	1.47497542092273e-13
MOB2	6.08657744470129e-18	0.516749089783178	0.351	0.191	1.55079906713544e-13
CITED2	6.11884436020844e-18	0.713393231465412	0.415	0.241	1.55902035453751e-13
TSTD1	6.25851318464471e-18	0.956640573992703	0.154	0.055	1.59460657431563e-13
ZBED6	6.27042833025867e-18	0.62701659506499	0.201	0.084	1.59764243426661e-13
NMT2	6.49482021457653e-18	1.09577564026835	0.154	0.055	1.65481524247195e-13
CIAPIN1	6.76333523589535e-18	0.671164662787475	0.195	0.08	1.72323018475378e-13
MRPL23	6.90520027797936e-18	0.499463863484826	0.334	0.177	1.75937597882636e-13
ARL2BP	7.09459115737723e-18	0.47867910951287	0.407	0.232	1.80763088098814e-13
DDRGK1	7.32215000922409e-18	0.532686201983854	0.38	0.212	1.8656106008502e-13
IGLC3	7.60922108293903e-18	2.8312750318125	0.402	0.276	1.93875343972204e-13
SHARPIN	8.03903770159166e-18	0.517254869763287	0.302	0.152	2.04826641598854e-13
PRRG3	8.81887469520249e-18	3.88810686646614	0.053	0.004	2.24696108359064e-13
RUNX1T1	8.85936012549113e-18	0.594336656170407	0.259	0.124	2.25727636637388e-13
PAPSS2	8.91100784160044e-18	-2.24469	0.09	0.202	2.27043568796138e-13
ARF5	9.04716598540464e-18	0.424282144518819	0.457	0.276	2.30512742142125e-13
FKBP5	9.29012760346867e-18	0.463456420288073	0.611	0.432	2.36703161208778e-13
PTPN18	9.42205821881899e-18	0.485816390207672	0.197	0.081	2.40064621357289e-13
UBE2J2	1.01015918039152e-17	0.673573284277793	0.224	0.1	2.57378457571954e-13
C4BPA	1.03032241352355e-17	0.582266894142385	0.156	0.055	2.62515847741665e-13
SLTM	1.03159737382374e-17	0.43202183391054	0.424	0.248	2.6284069487655e-13
MYO5C	1.05518552138343e-17	1.10810218012396	0.122	0.036	2.68850718993285e-13
ATP5F1	1.09758627891602e-17	0.400567993694384	0.594	0.397	2.79654008005012e-13
FAM104A	1.11180291412685e-17	0.807632336287313	0.189	0.077	2.83276264490381e-13
CCDC66	1.14496743332939e-17	0.75966275758767	0.21	0.091	2.91726252337995e-13
CAPN11	1.19612241979143e-17	2.43245048625689	0.058	0.005	3.0476003133866e-13
IL32	1.2230443292095e-17	0.699631094169933	0.829	0.69	3.11619464639288e-13
TMCO1	1.25347061314075e-17	0.358690960642844	0.569	0.361	3.19371777522133e-13
COX6A1	1.26826200856038e-17	0.322095386084524	0.867	0.699	3.231404771611e-13
ABCA9	1.26839313839631e-17	-2.56414	0.024	0.111	3.23173887731995e-13
EHMT2	1.27980025055886e-17	0.9796779130444	0.13	0.041	3.26080305839893e-13
RASGEF1B	1.28256170865956e-17	-1.59111	0.155	0.283	3.26783897749369e-13
SLC25A39	1.28416846458847e-17	0.525200859212324	0.322	0.171	3.27193283092496e-13
SSNA1	1.3288742572476e-17	0.518909681241605	0.385	0.221	3.38583872004116e-13
MRPL14	1.3471160774781e-17	0.567054384877421	0.362	0.204	3.43231705380646e-13
SLC50A1	1.40710305068242e-17	0.542579265360139	0.262	0.125	3.58515786283374e-13
AP2M1	1.41947437832492e-17	0.393701784424862	0.687	0.496	3.61667876853406e-13
HSD17B10	1.42857733010726e-17	0.471489151079491	0.414	0.24	3.63987217938028e-13
SURF1	1.43186939648729e-17	0.54395633742081	0.284	0.142	3.64826003530996e-13
SEC61B	1.46827329766662e-17	0.404954437741123	0.761	0.571	3.74101353512477e-13
MRPS7	1.49349867317482e-17	0.466722965485134	0.369	0.205	3.80528526938212e-13
DOCK6	1.49873269529775e-17	0.625883766532894	0.323	0.174	3.81862103434913e-13
CD55	1.57587298920925e-17	-1.14767	0.387	0.474	4.01516678920625e-13
RHBDF2	1.59346804597972e-17	0.687058453977244	0.191	0.078	4.05999723435173e-13
COL1A2	1.62767674773951e-17	2.50709566162406	0.121	0.038	4.14715758556551e-13
CFHR1	1.67429744085865e-17	0.131557986399407	0.24	0.107	4.26594244956375e-13
CCDC115	1.6770719192886e-17	0.769255942374046	0.254	0.123	4.27301154315542e-13
PHLDA2	1.68635728597939e-17	1.12723698607343	0.183	0.074	4.29666972894689e-13
MRPS5	1.69663502160055e-17	0.443310998840985	0.313	0.162	4.32285637153603e-13
DYRK4	1.74174243926905e-17	1.42839509861484	0.099	0.024	4.43778556101361e-13
NAP1L4	1.83453008643676e-17	0.420801414626087	0.346	0.189	4.67419920723222e-13
GADD45B	1.84358832290145e-17	-0.774235	0.638	0.665	4.6972786879206e-13
FBXO9	1.84809120114218e-17	0.81372801296598	0.173	0.067	4.70875157139015e-13
RAI14	1.89579262366e-17	0.974618564831932	0.2	0.086	4.83029002582331e-13
ACAA2	2.09466248180408e-17	0.556744418209206	0.294	0.151	5.33699053738862e-13
PDLIM2	2.09618357549977e-17	0.524594429163058	0.388	0.224	5.34086613201586e-13
OSGIN1	2.13424000970589e-17	1.19116104104142	0.116	0.033	5.43783012072964e-13
SNX8	2.1877994519908e-17	-1.79523	0.095	0.211	5.57429422372735e-13
TBL1XR1	2.31797932542484e-17	0.375612611001629	0.303	0.154	5.90597952324995e-13
HAGLR	2.33600251170859e-17	2.93177789349809	0.049	0.002	5.95190079958233e-13
POLDIP2	2.40302561804657e-17	0.743326484232314	0.231	0.106	6.12266897222085e-13
THBS4	2.47253255837775e-17	5.55019582435857	0.047	0.002	6.29976570549066e-13
LSM2	2.49536427434819e-17	0.414604235384338	0.397	0.223	6.35793863461176e-13
PPP2R1A	2.70915027618171e-17	0.472465832230126	0.467	0.286	6.90264398868339e-13
TMEM37	2.71228533630052e-17	-1.62854	0.191	0.306	6.91063180836009e-13
GPAT2	2.74663604267177e-17	1.15089799077546	0.11	0.03	6.99815397312339e-13
PDGFRB	2.83672564604973e-17	2.59491020045737	0.092	0.022	7.2276932735701e-13
COX20	3.07024915295845e-17	0.455925936623461	0.346	0.189	7.82268781682285e-13
MRPL40	3.08442736819591e-17	0.494456687885342	0.299	0.155	7.85881249142637e-13
ACE	3.14657148574744e-17	1.19567778195162	0.177	0.072	8.01714948853589e-13
SOD3	3.26502582191637e-17	2.43002304448767	0.11	0.032	8.31895929166071e-13
VASP	3.30897668362925e-17	0.456249696246973	0.415	0.243	8.43094169221897e-13
DYSF	3.50867971497017e-17	0.662445780406668	0.26	0.127	8.93976504577249e-13
PPP1CA	3.52899659813501e-17	0.399965465894006	0.56	0.364	8.9915304323882e-13
NRM	3.546085411319e-17	1.27674941652685	0.104	0.028	9.03507101949967e-13
NSD1	3.82149065339512e-17	0.794883998798161	0.205	0.089	9.73677603578542e-13
SEMA3G	4.03335281516127e-17	0.852088142262231	0.201	0.088	1.02765796377494e-12
MVB12A	4.18153544897042e-17	0.451943257163233	0.333	0.177	1.06541341704317e-12
COMMD9	4.40682295160525e-17	0.693839345086924	0.204	0.089	1.1228144198395e-12
EIF2B2	4.47002223121542e-17	0.850411062274559	0.195	0.083	1.13891696429138e-12
TMEM11	4.49916316001977e-17	0.617496337024021	0.274	0.139	1.14634178154144e-12
PCBD1	4.50259343241642e-17	0.72681559657891	0.254	0.126	1.14721578064538e-12
SOX7	4.57680496616772e-17	-1.99186	0.226	0.33	1.16612413732987e-12
GPR183	4.66270959291474e-17	1.42834883083773	0.258	0.135	1.18801177717875e-12
EFCAB14	4.74523529420138e-17	0.557670016858486	0.371	0.212	1.20903850060957e-12
CBR4	4.91429726194341e-17	0.602710773035676	0.173	0.067	1.25211379937056e-12
ALAS1	5.01632350236314e-17	0.786700399273868	0.182	0.074	1.27810906516711e-12
EIF2AK4	5.13424061605041e-17	0.665745886003257	0.231	0.107	1.30815316656348e-12
PIN1	5.25918747603297e-17	0.475386503147504	0.428	0.255	1.33998837701844e-12
MOSPD3	5.56430265677469e-17	0.734772489779209	0.163	0.062	1.41772867391962e-12
SMC6	5.75276999660134e-17	0.715974485178556	0.223	0.101	1.46574826743406e-12
TMEM150C	5.77773244488667e-17	0.510749346053253	0.194	0.08	1.47210844963267e-12
METTL23	5.80627374862364e-17	0.593290722221955	0.239	0.113	1.47938048841182e-12
EMCN	5.83399819082042e-17	0.531743061098896	0.582	0.443	1.48644439903913e-12
MT-CYB	6.0431385717453e-17	-0.326903	0.997	0.998	1.53973127669498e-12
HMGN1	6.06490600971771e-17	0.36018956509209	0.645	0.433	1.54527740221598e-12
WAC-AS1	6.19265999567723e-17	1.12939663704257	0.14	0.049	1.5778278402986e-12
SWAP70	6.36673863330197e-17	0.362901367259916	0.466	0.287	1.62218133637901e-12
GADD45GIP1	6.37185530228845e-17	0.357809527317835	0.583	0.379	1.62348501247007e-12
MFSD3	6.42379250590525e-17	1.12312197453262	0.105	0.028	1.6367180925796e-12
CBX6	6.44103217992958e-17	0.749586375205039	0.229	0.108	1.64111058912426e-12
SYBU	6.44895405245055e-17	0.962971255982406	0.13	0.042	1.64312900302388e-12
LNX1	6.50794592213204e-17	1.50866715591699	0.084	0.018	1.65815954150002e-12
MRPL36	6.62895220995911e-17	0.561487349766658	0.28	0.141	1.68899073357548e-12
SGSM3	7.21749174051928e-17	0.632577809815688	0.188	0.078	1.83894472056691e-12
FBXO25	7.29095787018708e-17	0.712648980825708	0.194	0.083	1.85766315574497e-12
MSRB1	7.35444642650916e-17	0.733916808617623	0.15	0.054	1.87383940501027e-12
ASGR1	7.43986193597726e-17	0.590725292448913	0.214	0.095	1.89560242266765e-12
BANF1	7.49088865320295e-17	0.456246271329964	0.575	0.386	1.90860351994958e-12
NCBP2-AS2	7.49973262758676e-17	0.833116853793148	0.16	0.061	1.91085687618283e-12
AVPR2	7.5368746163405e-17	3.69527447133872	0.053	0.004	1.9203202834974e-12
SUMO1	7.68244643989462e-17	0.368808047116416	0.731	0.536	1.95741052842075e-12
GPATCH8	7.98751170577573e-17	0.525668427541543	0.292	0.151	2.0351381075146e-12
P3H1	8.24143326041392e-17	0.80791068802165	0.146	0.052	2.09983478042086e-12
HEYL	8.26949716885518e-17	3.67211435134875	0.062	0.008	2.10698518365261e-12
ZADH2	8.55035407090675e-17	0.726860970492724	0.176	0.07	2.17854471372633e-12
PMVK	8.59565163508889e-17	0.525925789545666	0.312	0.164	2.1900860801043e-12
AP3S1	8.79512458757258e-17	0.403151751438128	0.488	0.303	2.24090979366762e-12
MEAF6	8.92516407562196e-17	0.352762463387079	0.44	0.264	2.27404255482772e-12
SMC2	8.97584317404772e-17	0.914237942167029	0.181	0.074	2.28695508231562e-12
CPNE1	8.97971312093354e-17	0.475415238651136	0.33	0.177	2.28794110608266e-12
MRPS30	9.11596383403023e-17	0.822093994612547	0.197	0.084	2.32265642527256e-12
ABI3	9.47311864968943e-17	0.411893800727811	0.343	0.188	2.41365590075437e-12
PDK4	9.55901234679377e-17	-0.711711	0.668	0.716	2.43554075583958e-12
ELP6	9.70231061252495e-17	0.603564599532655	0.191	0.08	2.47205172096523e-12
LINC01485	9.80660151852459e-17	1.50755421683952	0.079	0.015	2.49862400090488e-12
CYP7A1	9.83586245316601e-17	6.48504352440438	0.04	0	2.50607939444217e-12
GNB2	9.97988217973933e-17	0.414198550255434	0.593	0.406	2.54277418057578e-12
RPA2	1.0308920541114e-16	0.708194811230825	0.236	0.113	2.62660986467043e-12
TMEM47	1.04202550005506e-16	0.405949002844422	0.335	0.182	2.65497677159029e-12
F2R	1.04294526426615e-16	-0.976868	0.474	0.531	2.65732023882374e-12
SLC39A10	1.11221401738625e-16	0.551541632656187	0.247	0.118	2.83381009489844e-12
MPST	1.12002745432824e-16	0.348399345507426	0.319	0.169	2.85371795088293e-12
ATG4A	1.14645786496178e-16	0.778528446846487	0.166	0.065	2.92105999413613e-12
MCTP1	1.14725759003225e-16	0.657510426463953	0.207	0.091	2.92309761364318e-12
TTF1	1.17693460586327e-16	0.885255923822458	0.196	0.085	2.99871168227903e-12
ACOT13	1.22693580603566e-16	0.562071341708736	0.21	0.093	3.12610974019826e-12
CYHR1	1.23571664028185e-16	0.581059658746144	0.189	0.079	3.14848242777414e-12
PRELID1	1.24217568166476e-16	0.367946873676418	0.563	0.362	3.16493941931364e-12
TKT	1.27635381775953e-16	0.549092257504287	0.382	0.225	3.2520218922695e-12
DDX49	1.28050534006635e-16	1.0250525647939	0.142	0.05	3.26259955595504e-12
SMC3	1.3292639171266e-16	0.474054812572047	0.35	0.195	3.38683153444686e-12
TCEA2	1.41365110949135e-16	0.410029157774689	0.292	0.15	3.601841661873e-12
LMNA	1.41496504419049e-16	0.126624902465336	0.782	0.613	3.60518943609295e-12
TST	1.42171401476748e-16	0.755256310923335	0.157	0.059	3.62238513822605e-12
RP11-803D5.4	1.47714841560529e-16	1.38811935217514	0.092	0.022	3.76362644812072e-12
QARS	1.47906895139181e-16	0.57029193634008	0.304	0.162	3.7685197812512e-12
CALHM2	1.49200863876425e-16	0.585732302825082	0.188	0.079	3.80148881070743e-12
C7orf55	1.54341515822717e-16	0.546401994360719	0.277	0.141	3.93246748164701e-12
C1QBP	1.62208982922709e-16	0.45385469105239	0.463	0.287	4.13292267588769e-12
SDHC	1.63587358878997e-16	0.37312716832725	0.489	0.3	4.16804231687796e-12
MYOF	1.70373988459183e-16	0.867930112406711	0.184	0.077	4.34095885195153e-12
NTPCR	1.75453293284239e-16	0.545151431802222	0.265	0.132	4.47037445958913e-12
ABCB1	1.76149757770624e-16	1.02011015149463	0.106	0.029	4.48811967823772e-12
ITGB1BP1	1.85664555610198e-16	0.394862161007202	0.416	0.248	4.73054721239224e-12
ECHS1	1.92342693859651e-16	0.334393640809052	0.48	0.299	4.90069949685004e-12
ZNF366	1.95958026159154e-16	0.917613331885623	0.13	0.043	4.99281454850909e-12
STX10	2.0001114781397e-16	0.476866599874191	0.248	0.119	5.09608403515214e-12
COX7A2L	2.01621893450513e-16	0.370501029896006	0.62	0.411	5.13712422322563e-12
NDUFB3	2.02752880189356e-16	0.338608074836346	0.551	0.363	5.1659406343446e-12
RPS14	2.04414933965183e-16	0.206076809317275	0.997	0.993	5.20828810249889e-12
UQCRFS1	2.04550032882974e-16	0.37984510357206	0.428	0.252	5.21173028782528e-12
MCL1	2.14420958037884e-16	-0.401571	0.785	0.798	5.46323158984723e-12
RCN1	2.21292444366468e-16	0.458705105503669	0.448	0.276	5.63831019001323e-12
VPS28	2.25266197696165e-16	0.31697572209579	0.656	0.465	5.73955745110059e-12
GCC2	2.29668719016805e-16	0.356318326764431	0.505	0.313	5.85172929182918e-12
SNX17	2.35738149384038e-16	0.41887860874973	0.401	0.232	6.00637230815591e-12
CCT5	2.36549629670501e-16	0.455164700113421	0.418	0.249	6.0270480143747e-12
C8G	2.36887148917277e-16	0.337325138928438	0.159	0.06	6.0356476672633e-12
TRAPPC1	2.95291695674487e-16	0.352662982740422	0.608	0.405	7.52373711409027e-12
BTNL9	2.97976597812384e-16	0.8913040407772	0.427	0.288	7.59214573566174e-12
TIAM1	3.0106069362585e-16	-2.49121	0.021	0.101	7.67072541289302e-12
KIAA1147	3.04034155202776e-16	0.873896192527613	0.159	0.061	7.74648624041154e-12
SRA1	3.05397470883298e-16	0.456347774029181	0.289	0.151	7.78122216063555e-12
RP11-214O1.3	3.23897409851493e-16	-3.41011	0.016	0.092	8.2525821056062e-12
GJC1	3.40079131087547e-16	1.74881622954775	0.107	0.031	8.66487618097962e-12
UBE2I	3.44244930777103e-16	0.349244324271302	0.539	0.345	8.77101659126981e-12
NAPRT	3.85190469132044e-16	0.420893143467681	0.313	0.169	9.81426796301534e-12
ASCC2	3.86042327420604e-16	0.823299843329664	0.213	0.098	9.83597246034956e-12
HS3ST3B1	4.1261000854945e-16	-2.1714	0.056	0.153	1.05128904078314e-11
OTOA	4.12644547235472e-16	1.87934137031996	0.068	0.011	1.05137704190126e-11
BNIP3	4.1353584720468e-16	0.38408196562746	0.332	0.179	1.0536479850928e-11
DPM2	4.14106221745135e-16	0.436486438589837	0.28	0.142	1.05510124238443e-11
RASAL2	4.15671568499369e-16	0.532097362007951	0.332	0.184	1.05908958937954e-11
HSD17B4	4.25057767598186e-16	0.659080834994413	0.224	0.104	1.08300468606342e-11
TM7SF3	4.25912120578547e-16	0.800223862388718	0.182	0.077	1.08518149202208e-11
OPTN	4.56033935465465e-16	0.385171657942247	0.414	0.245	1.16192886417246e-11
RPL6	4.69406709080193e-16	0.246658047834681	0.976	0.931	1.19600135406542e-11
RABGAP1	4.99222209437573e-16	0.518944288179019	0.271	0.138	1.27196826742599e-11
PDAP1	5.12275808052178e-16	0.347175615063434	0.402	0.233	1.30522753133615e-11
HIRIP3	5.16053988801444e-16	0.969733556297489	0.135	0.048	1.3148539580672e-11
PPHLN1	5.16514013683215e-16	0.560750298766968	0.288	0.152	1.31602605546346e-11
NID1	5.21050996671745e-16	-1.49517	0.312	0.403	1.32758583441994e-11
SLC39A3	5.21646286235679e-16	0.736886564122889	0.178	0.073	1.32910257269989e-11
ARHGAP24	5.27155152822259e-16	1.22809880332934	0.109	0.032	1.34313861387583e-11
SERPINE1	5.27266626583942e-16	1.09072415842418	0.212	0.099	1.34342263787323e-11
CDK6	5.27404668461614e-16	0.716623117950253	0.168	0.068	1.34377435477335e-11
UGT2B17	5.67783325323438e-16	5.95452017045968	0.04	0.001	1.44665513459159e-11
TTYH2	5.70852824578365e-16	2.13413381990599	0.066	0.011	1.45447591174322e-11
FILIP1	5.7580562092764e-16	0.577421555922911	0.478	0.318	1.46709514156154e-11
PRR13	6.05483922879288e-16	0.388748425843172	0.501	0.313	1.54271248710414e-11
COLGALT1	6.05760838962164e-16	0.631609729440599	0.173	0.071	1.5434180415917e-11
APEX1	6.13642528309264e-16	0.43506575885653	0.346	0.194	1.56349979787917e-11
RPL39	6.13908546881989e-16	-0.199926	0.996	0.993	1.56417758660062e-11
HINT1	6.18139676163518e-16	0.288612589671198	0.899	0.762	1.57495808089703e-11
CHMP4A	6.21903877363862e-16	0.384833160355464	0.464	0.287	1.58454888913538e-11
STUB1	6.32053540043532e-16	0.419594169070024	0.446	0.274	1.61040921467692e-11
PLPP2	6.33429590414688e-16	1.12685847793619	0.087	0.021	1.61391525341758e-11
PLCB4	6.68062334167234e-16	1.28060079491257	0.12	0.039	1.7021560212247e-11
PPP1R2	6.7563085908878e-16	0.480324745373283	0.482	0.304	1.7214398658723e-11
PDS5B	6.98532406785471e-16	0.634655903082569	0.227	0.108	1.7797907192487e-11
DBNL	7.07779038851438e-16	0.424550416229506	0.343	0.191	1.80335021308958e-11
EXOG	7.14453544160106e-16	0.846020201187863	0.12	0.039	1.82035618516553e-11
UBE2V2	7.20253414907343e-16	0.424904599865824	0.326	0.177	1.83513367584242e-11
TAOK3	7.28804362160926e-16	0.475551882265619	0.297	0.158	1.85692063434982e-11
CDO1	7.30351632932827e-16	0.859840675931312	0.095	0.025	1.86086292554955e-11
PSMB3	7.44278486210061e-16	0.375140688348962	0.699	0.512	1.89634715501461e-11
HRCT1	7.45132843959878e-16	0.645488511955934	0.193	0.084	1.89852397312537e-11
THEM6	7.50310340542335e-16	0.74940298390694	0.201	0.09	1.91171571666782e-11
FXN	7.5298188496904e-16	0.86673377374814	0.146	0.054	1.91852254471262e-11
ATP5D	7.55310220288302e-16	0.289908139868663	0.717	0.505	1.92445491027257e-11
RPL23A	7.89574180697122e-16	0.265430423500357	0.993	0.967	2.0117560549982e-11
ATP5G3	8.13602906900136e-16	0.360716411430045	0.669	0.483	2.07297884649086e-11
GBP7	8.2909976213233e-16	1.71401717839499	0.081	0.018	2.11246328393696e-11
PHTF1	8.41240161189043e-16	0.75914162386189	0.163	0.065	2.14339580669356e-11
COPS5	8.48497967737201e-16	0.493428998595261	0.303	0.162	2.16188797199761e-11
ZDHHC12	8.61316998372094e-16	0.590099037814045	0.208	0.093	2.19454958015226e-11
MECOM	8.79797576872044e-16	0.718003146250424	0.252	0.128	2.24163624611228e-11
ANAPC16	8.84356779680142e-16	0.340018097904627	0.745	0.547	2.25325263894703e-11
LHFP	8.98649184252152e-16	0.653058648447519	0.374	0.22	2.28966825655606e-11
GLOD4	9.06201712459309e-16	0.437721020095837	0.293	0.154	2.30891134317507e-11
CYB5D2	9.19893091181599e-16	0.870222821033392	0.238	0.115	2.3437956070216e-11
BCL7C	9.38494917203319e-16	0.41982453740389	0.258	0.129	2.39119119954234e-11
TNFRSF10D	9.45283304248524e-16	-1.80733	0.179	0.284	2.40848733089481e-11
CAPZB	9.59201870460556e-16	0.372955575657122	0.701	0.506	2.44395044574645e-11
IMPDH2	9.62125819271664e-16	0.58257440213096	0.284	0.15	2.45140037492227e-11
PIPOX	9.72056222724154e-16	1.5069984807835	0.067	0.011	2.47670204987887e-11
TUFM	9.92041139762467e-16	0.329399579902773	0.544	0.352	2.52762162000079e-11
RP11-736K20.5	1.0205881474199e-15	0.663988902601661	0.169	0.069	2.60035654081116e-11
HOXD1	1.02187891931567e-15	2.59744787872674	0.054	0.006	2.60364529852441e-11
PPA1	1.041644657699e-15	0.48198968315292	0.462	0.291	2.65400642335128e-11
C1orf131	1.07036487637045e-15	1.00392589476796	0.162	0.066	2.72718266850428e-11
ILF3-AS1	1.12227358634184e-15	0.843054110525441	0.194	0.086	2.85944087064037e-11
RPS3	1.12462000268298e-15	0.241830387591937	0.993	0.976	2.86541930483597e-11
MRPS34	1.151115272143e-15	0.370377035206636	0.353	0.196	2.93292660189315e-11
ATRNL1	1.16922964186821e-15	-2.89636	0.015	0.089	2.97908020451602e-11
ZNF532	1.17170979887096e-15	0.905026674168255	0.138	0.05	2.98539939654331e-11
SPCS1	1.17181738436643e-15	0.350438760723402	0.674	0.475	2.98567351362723e-11
FOXN3	1.18393488396225e-15	0.417520463489085	0.318	0.172	3.01654769084741e-11
CXXC5	1.18523663531535e-15	0.809314404614101	0.169	0.07	3.01986442311998e-11
FBLN5	1.21657293445594e-15	2.42243702744853	0.14	0.056	3.09970617970029e-11
AVPI1	1.31074215317805e-15	-1.7114	0.119	0.228	3.33963993208235e-11
DIO1	1.31188264834401e-15	2.44796294849572	0.053	0.005	3.3425457997157e-11
NOA1	1.32312697973664e-15	0.941562824563145	0.113	0.035	3.37119523167097e-11
PINK1	1.32390777880377e-15	0.538700207066557	0.384	0.231	3.37318462961412e-11
TNFRSF19	1.34659905440776e-15	4.5297496990064	0.043	0.002	3.43099973072554e-11
ARID4A	1.38852699698079e-15	0.544630231947403	0.283	0.147	3.53782793560737e-11
CHD9	1.40483553846113e-15	0.407290557399887	0.457	0.283	3.57938046844510e-11
IFRD2	1.42295886226995e-15	0.931624059578362	0.18	0.078	3.62555688517761e-11
ITGAE	1.44606266794957e-15	0.627442092449883	0.224	0.108	3.68442307166872e-11
SEMA6D	1.44671365347339e-15	2.18346424618273	0.076	0.016	3.68608171768486e-11
HOXA10	1.45029727446776e-15	3.32078598153324	0.043	0.002	3.6952124256164e-11
DHX29	1.46149386239653e-15	0.50398555101342	0.253	0.125	3.72374021200013e-11
SUSD3	1.50846612068231e-15	2.46471767980458	0.063	0.01	3.84342082888645e-11
TOR1A	1.52904402246359e-15	0.456464250783137	0.212	0.097	3.89585126483499e-11
CFL1	1.55708219427777e-15	0.259470582115382	0.959	0.925	3.96728972280033e-11
EFNB2	1.557541578649e-15	-0.910568	0.413	0.507	3.96846018823979e-11
OAF	1.65724705765068e-15	0.714324731032839	0.194	0.086	4.22249977818818e-11
C8B	1.66421534767221e-15	1.01599996104981	0.082	0.018	4.24025428433403e-11
DFFA	1.68871488017471e-15	0.777199717920201	0.203	0.093	4.30267664319716e-11
FKBP3	1.78708263254041e-15	0.399139754703604	0.396	0.236	4.55330783944971e-11
RPL19	1.83432130622583e-15	0.217867173234799	0.992	0.975	4.67366725613280e-11
ATF6B	1.87559904908399e-15	0.41599508034219	0.338	0.187	4.77883881716111e-11
GLG1	1.91869688734548e-15	0.489305553177151	0.344	0.195	4.88864779926755e-11
TMEM123	1.92668133879198e-15	-0.933074	0.515	0.555	4.90899138310808e-11
THYN1	2.01237728325349e-15	0.550099959079972	0.261	0.134	5.12733608000158e-11
GBP2	2.02356082123173e-15	0.814281528773169	0.293	0.161	5.15583061641632e-11
FIBP	2.02368639869235e-15	0.373586708908598	0.351	0.198	5.15615057522823e-11
EMC4	2.02825841169439e-15	0.404076254131424	0.44	0.269	5.16779960715614e-11
MAP7D1	2.04058071924502e-15	0.502954499598654	0.281	0.148	5.19919561456438e-11
BAD	2.10269950746035e-15	0.413190651238198	0.383	0.223	5.35746807505823e-11
ARMC10	2.11186000139091e-15	0.510984332859177	0.244	0.12	5.3808080975439e-11
TRIP6	2.14475687576923e-15	0.560073355873985	0.188	0.082	5.46462604377241e-11
TCAF1	2.1831267073991e-15	0.663737017213041	0.205	0.094	5.56238853778217e-11
TLK1	2.23194324430839e-15	0.552155699844024	0.244	0.123	5.68676819217334e-11
GLRX	2.29376626525222e-15	0.456935148396802	0.349	0.198	5.84428706723613e-11
IGFBP4	2.30692388737787e-15	-0.565979	0.659	0.7	5.87781137265008e-11
SSH1	2.37787556499791e-15	-2.22009	0.102	0.204	6.05858915205817e-11
COPZ1	2.38380569828542e-15	0.348033722144456	0.418	0.251	6.07369853866143e-11
PFKL	2.38589212735033e-15	0.339502746458066	0.362	0.206	6.07901455127591e-11
ZBTB16	2.4219897224018e-15	0.44404654106262	0.521	0.354	6.17098761370753e-11
CD52	2.4745268722575e-15	1.82478645326322	0.353	0.23	6.30484701782489e-11
CCNT1	2.48896326593227e-15	-1.73116	0.176	0.283	6.34162950526883e-11
SKAP1	2.4938593441194e-15	1.30117029142882	0.128	0.045	6.35410422288183e-11
CXXC4	2.56494734522179e-15	3.51000300513938	0.045	0.003	6.53522934089061e-11
PRDX2	2.58551889124213e-15	0.342009320734178	0.623	0.415	6.58764358299582e-11
ARHGEF40	2.59252936223096e-15	1.14707285414716	0.101	0.029	6.60550556202827e-11
PPP1R14A	2.59864291627614e-15	0.631330347821796	0.508	0.348	6.62108228637997e-11
WDR41	2.62394761506495e-15	1.01222737822591	0.126	0.043	6.68555612842398e-11
DYNC1LI2	2.70735638904844e-15	0.401596734794511	0.426	0.26	6.89807334365652e-11
BCAP29	2.73282761352443e-15	0.413215167847888	0.47	0.3	6.96297147649888e-11
BLOC1S4	2.7598596009214e-15	0.660196499235641	0.166	0.068	7.03184627718765e-11
RPS6KA2	2.80785774429823e-15	0.554100134340274	0.243	0.121	7.15414074669746e-11
PLD1	2.85400012449284e-15	1.6051001394373	0.086	0.021	7.2717069171953e-11
NUDT5	2.86769985106585e-15	0.401138333836561	0.304	0.165	7.30661245053068e-11
RND1	2.94439715033693e-15	-1.58796	0.142	0.253	7.50202949934347e-11
HMGXB3	3.04883805518552e-15	0.62249388043512	0.146	0.055	7.76813448080718e-11
RPL37	3.12978735941863e-15	-0.275562	0.968	0.972	7.97438521306274e-11
RNF14	3.24658403292619e-15	0.826261639212805	0.164	0.067	8.27197145749265e-11
TRIM16	3.29043441437903e-15	1.11284349064752	0.112	0.036	8.38369784439633e-11
SLF1	3.3697549516735e-15	0.735153714698815	0.172	0.073	8.58579864136891e-11
CTNNB1	3.3879020303447e-15	0.503924723364006	0.679	0.525	8.63203558311526e-11
SCARB1	3.49043331556447e-15	0.63592986631295	0.179	0.078	8.89327504472672e-11
BASP1	3.58765825806117e-15	-1.85614	0.075	0.176	9.14099447571404e-11
PLG	3.74592950453292e-15	0.310267645528508	0.18	0.076	9.54425378459944e-11
THOC3	3.85970386904969e-15	0.750604704566835	0.169	0.072	9.83413948795171e-11
ACOT7	3.87972446131416e-15	0.977497398545464	0.151	0.06	9.88514995498235e-11
ERC1	3.88795103788715e-15	0.80022161970087	0.175	0.075	9.90611044943266e-11
SLC52A2	3.89623022687472e-15	0.53941594909583	0.198	0.089	9.9272049950541e-11
MYCBP2	3.89894551743004e-15	0.493474349969191	0.332	0.189	9.93412328386001e-11
SLC39A5	3.9625798438743e-15	1.66056480239541	0.054	0.006	1.00962571842073e-10
ACTR3	3.97984727453197e-15	0.391743594212218	0.576	0.378	1.014025287078e-10
ERVK3-1	3.98346436719968e-15	-1.90676	0.12	0.226	1.01494688611881e-10
SSRP1	4.05572001444669e-15	0.595891992434804	0.271	0.143	1.03335690248087e-10
ASPN	4.14197757230657e-15	3.62423507637872	0.064	0.011	1.05533446564799e-10
SH3BGRL	4.1899477021042e-15	0.338946697491342	0.678	0.504	1.06755677501913e-10
GLT8D1	4.31503494647922e-15	0.652936741670764	0.212	0.1	1.09942775401344e-10
IGHG3	4.36018949168785e-15	1.45372187349019	0.341	0.505	1.11093268058715e-10
A4GALT	4.46408370830503e-15	0.61991456626065	0.2	0.091	1.13740388803904e-10
HCFC1R1	4.54969549210399e-15	0.50849315335051	0.306	0.168	1.15921691443318e-10
C6orf89	4.56105106754502e-15	0.496266860244168	0.226	0.109	1.1621102014998e-10
PACSIN2	4.56502523405388e-15	0.677575751229282	0.236	0.118	1.16312277938459e-10
RDH16	4.56798929813256e-15	0.840473895887332	0.097	0.027	1.1638779932712e-10
MRPS10	4.65432506907041e-15	0.434952054411486	0.258	0.131	1.18587548434845e-10
COPS7B	4.73134803366318e-15	1.10747310708776	0.111	0.035	1.20550016549704e-10
AKR1C2	4.78402064181786e-15	1.86412249528642	0.106	0.033	1.21892061932877e-10
PUF60	4.82014755775859e-15	0.384080882521753	0.419	0.257	1.22812539624131e-10
EFHD1	4.85307113958753e-15	2.9194743404835	0.068	0.013	1.23651399565551e-10
FDFT1	4.89384754422126e-15	0.364492571132701	0.245	0.121	1.24690341579214e-10
HDAC3	4.97284594651196e-15	0.814345746013827	0.14	0.053	1.26703141871178e-10
CCT7	5.00900296217086e-15	0.39613698547391	0.48	0.304	1.27624386473151e-10
HAO1	5.09251348054023e-15	1.37435481869086	0.076	0.016	1.29752150970684e-10
FAIM	5.11444334648207e-15	0.858016615163432	0.126	0.044	1.30310902025017e-10
MRPS33	5.2257188599862e-15	0.376993508785724	0.293	0.157	1.33146090833588e-10
EIF2B1	5.39491318653434e-15	0.635870433021743	0.178	0.077	1.37456993079708e-10
TUSC2	5.46336999594769e-15	0.447328570365465	0.287	0.154	1.39201204126751e-10
TPPP3	5.68491554835183e-15	2.42363261279807	0.101	0.031	1.44845963256456e-10
JPX	5.72722409092798e-15	0.500474809702644	0.223	0.107	1.45923942612754e-10
TRAC	5.77032659345669e-15	1.57989257206458	0.225	0.118	1.47022151274683e-10
MLH3	5.80179413124538e-15	0.809274649259144	0.12	0.04	1.47823912670001e-10
KNOP1	5.83831529176451e-15	0.628141656668345	0.2	0.091	1.48754435318868e-10
CCDC106	6.62734647111028e-15	0.803889028793761	0.105	0.032	1.68858160737419e-10
FBXL15	6.67205655662158e-15	0.406539264591456	0.236	0.116	1.69997329006161e-10
SEPT8	6.7081066868205e-15	0.872141787164014	0.139	0.052	1.70915850273499e-10
ILK	6.77270476421661e-15	0.373696898771493	0.403	0.24	1.72561744687475e-10
PRKAG1	7.01923172849242e-15	0.763174705185694	0.199	0.093	1.78843005210258e-10
KLHDC2	7.34489239098628e-15	0.394568296991334	0.293	0.156	1.87140513229939e-10
NQO2	7.41799988248984e-15	0.48128551509889	0.208	0.097	1.89003219005959e-10
INPP4B	7.52489875765314e-15	1.57548694077478	0.095	0.027	1.91726895446244e-10
BAX	7.60761273902134e-15	0.410032939525942	0.611	0.439	1.93834364977525e-10
PCOLCE	7.67508262445581e-15	1.8598243297299	0.079	0.018	1.95553430188509e-10
SYNE3	7.96815172348271e-15	1.20878458478833	0.108	0.034	2.03020537762616e-10
IPO11	8.06297303745811e-15	0.454527690294288	0.388	0.231	2.05436490021395e-10
SNAPC5	8.13325556463642e-15	0.626553884937334	0.169	0.072	2.07227218531371e-10
MOCS2	8.1535009494292e-15	0.423913820009089	0.283	0.15	2.07743050690507e-10
NRBP1	8.29069471557524e-15	0.357523694540902	0.354	0.205	2.11238610658142e-10
SLMAP	8.78239419932607e-15	0.676358123033704	0.199	0.091	2.23766621804629e-10
SDF4	8.81193740066449e-15	0.397714164349238	0.486	0.316	2.2451935303153e-10
P2RY8	9.05286689523539e-15	0.551861306059771	0.141	0.053	2.30657995623703e-10
FMNL3	9.06335689738764e-15	0.388303632754949	0.189	0.084	2.3092527038854e-10
TRADD	9.10317835270575e-15	0.893682317477435	0.186	0.084	2.3193988124859e-10
RNPEP	9.24606508643902e-15	0.351173999666463	0.237	0.117	2.3558049233738e-10
MRPL55	9.27516165484947e-15	0.317072250830935	0.386	0.226	2.3632184380391e-10
MTF2	9.32249689217124e-15	0.292141882817868	0.289	0.152	2.37527898315631e-10
MAN1A2	9.36258192833076e-15	0.388191169081209	0.264	0.135	2.38549224951939e-10
SERPINB9	9.57159179128127e-15	-1.26385	0.254	0.362	2.43874587250056e-10
GPRC5A	9.68918393131335e-15	-2.15222	0.032	0.112	2.46870717385933e-10
MRPS11	9.70168973201436e-15	0.38056805415637	0.279	0.148	2.47189352681994e-10
UGP2	1.00214734169555e-14	0.391660577946373	0.464	0.289	2.55337121190608e-10
TSPO	1.01113398646589e-14	0.378764865899023	0.654	0.465	2.57626828411645e-10
RGS19	1.01731593737156e-14	0.832200219459163	0.156	0.063	2.59201927682899e-10
RER1	1.03222101698418e-14	0.438954929723939	0.403	0.246	2.62999592917399e-10
URM1	1.09813363342178e-14	0.395927535721196	0.326	0.182	2.79793468459535e-10
C16orf13	1.10859483347593e-14	0.342895173983049	0.386	0.229	2.82458877621332e-10
APRT	1.12853714369021e-14	0.330289709527013	0.657	0.46	2.87539978840828e-10
ALAD	1.1383982705005e-14	0.946522753079596	0.107	0.033	2.90052495340823e-10
TMEM70	1.14940798016767e-14	-1.5666	0.245	0.341	2.92857659266921e-10
TATDN1	1.17671507830695e-14	0.490080042893205	0.224	0.109	2.99815234801828e-10
ARHGAP5	1.19179397115997e-14	0.417110643532002	0.272	0.143	3.03657185911848e-10
HDAC1	1.21124466833704e-14	0.473433080415367	0.342	0.198	3.08613029045595e-10
TET1	1.22745681634678e-14	2.03640168460752	0.054	0.007	3.12743722236995e-10
CES2	1.24751985887151e-14	0.429539963015121	0.203	0.093	3.17855584841873e-10
HDAC5	1.2829697114253e-14	0.621481912623427	0.194	0.089	3.26887852774053e-10
FAM3C	1.2904975944209e-14	0.371898317571463	0.409	0.249	3.28805882082501e-10
SMAD6	1.30366856591232e-14	-2.52047	0.083	0.178	3.32161713908801e-10
SND1	1.30420122055944e-14	0.640910818905102	0.216	0.104	3.32297428986338e-10
PIGT	1.32209372952445e-14	0.328343094673327	0.332	0.185	3.36856261345536e-10
ANP32A	1.32627901436401e-14	0.343279273621707	0.439	0.269	3.37922630069807e-10
GRSF1	1.35575757468989e-14	0.468139400556718	0.248	0.127	3.45433472455237e-10
MAT2A	1.36084996879164e-14	-1.50693	0.218	0.32	3.46730963548422e-10
RBM41	1.39925813829435e-14	1.26297092413312	0.098	0.029	3.56516981056017e-10
BTF3	1.4775883149277e-14	0.249006325855778	0.96	0.835	3.76474726760428e-10
CDS2	1.48392560894087e-14	0.344081266988375	0.25	0.126	3.78089405902044e-10
ST5	1.48525266718031e-14	1.11416042225338	0.086	0.022	3.78427527070871e-10
NKG7	1.57480735627354e-14	-0.347199	0.246	0.381	4.01245166304936e-10
TPRA1	1.66910120876755e-14	0.608659879051245	0.156	0.063	4.25270296981885e-10
KRT10	1.67794858064745e-14	0.329325639936421	0.584	0.387	4.27524518863164e-10
H2AFJ	1.69041031163788e-14	0.361301409264246	0.457	0.289	4.30699643302216e-10
RALBP1	1.69438050042674e-14	0.34089361954403	0.381	0.228	4.31711207703729e-10
RPS10	1.70317381566816e-14	0.294807010162287	0.957	0.874	4.33951656494091e-10
FRY	1.74265294982795e-14	0.374141410222886	0.288	0.154	4.44010545086664e-10
PPP1R11	1.74392208182465e-14	0.35017339910794	0.348	0.201	4.44333907228102e-10
SVBP	1.74493636187285e-14	0.477794419005674	0.247	0.126	4.44592335641584e-10
COL6A3	1.75109262085938e-14	3.43308549483141	0.059	0.009	4.46160888868761e-10
CD40LG	1.75684694952339e-14	3.17395412271709	0.075	0.018	4.47627034269064e-10
IL6	1.76777814888772e-14	-3.17058	0.029	0.106	4.50412194555101e-10
XRCC5	1.77882781545746e-14	0.366110181557031	0.529	0.35	4.53227539100407e-10
EI24	1.80905387842532e-14	0.323446088569228	0.44	0.272	4.60928837683988e-10
JUP	1.8401300575091e-14	0.334740958614359	0.261	0.134	4.68846737352745e-10
BID	1.9967233037547e-14	0.46888604766821	0.322	0.182	5.08745130563661e-10
FAM162A	2.03586275975544e-14	0.419830177491102	0.316	0.178	5.18717472558089e-10
ISOC2	2.05131817720201e-14	0.389867373062081	0.284	0.151	5.226553583693e-10
RGS12	2.08728223698582e-14	0.305512964614861	0.189	0.084	5.31818641161618e-10
COL3A1	2.10646246749038e-14	2.38843152748439	0.1	0.031	5.36705572091873e-10
SHKBP1	2.11928518402006e-14	0.432684618128985	0.241	0.121	5.39972672036471e-10
RIF1	2.12100826884756e-14	0.516009195584904	0.216	0.104	5.40411696819669e-10
TTC1	2.14930081355786e-14	0.301973869574212	0.377	0.222	5.47620354286406e-10
RAD9A	2.15673410556347e-14	0.607254150811191	0.177	0.077	5.49514282756516e-10
RHPN1	2.19377839332902e-14	1.3320541995091	0.074	0.016	5.589527968363e-10
GIMAP7	2.20796281686846e-14	0.394635556822829	0.664	0.506	5.62566846109916e-10
MRPS2	2.23505378449716e-14	0.72390702334169	0.164	0.069	5.69469353752031e-10
R3HCC1	2.23683862612935e-14	0.700561500845188	0.194	0.09	5.69924113551498e-10
PCDH12	2.25924626992491e-14	0.537398117941012	0.269	0.142	5.75633357114167e-10
FHOD1	2.28756457519972e-14	0.668470434607601	0.17	0.074	5.82848578115137e-10
PSMA5	2.32846636487581e-14	0.333839037755758	0.375	0.222	5.93269945106707e-10
JOSD2	2.33792085924969e-14	0.245879490059115	0.271	0.14	5.9567885572823e-10
PSMD3	2.3550951951777e-14	0.501668959666743	0.256	0.132	6.00054704779327e-10
E2F4	2.35916294882212e-14	0.513215929267267	0.226	0.111	6.01091127730387e-10
UBTD1	2.3684841452606e-14	1.09448436185996	0.12	0.042	6.03466075370949e-10
FOSB	2.38193669044817e-14	-0.615217	0.727	0.75	6.06893649359289e-10
SRSF9	2.39100195347211e-14	0.350345105771465	0.547	0.364	6.09203387725159e-10
CDK5	2.41100647982677e-14	0.889184211507728	0.119	0.041	6.14300340995063e-10
ASCC1	2.41954102011438e-14	0.360688112473821	0.18	0.079	6.16474856514944e-10
MVP	2.4286004745908e-14	0.39957696151164	0.324	0.182	6.18783114920991e-10
EIF6	2.44567792789181e-14	0.291630223155942	0.465	0.295	6.23134279247555e-10
ETNK2	2.50840238209848e-14	1.95832751996338	0.053	0.007	6.39115842934873e-10
EMC6	2.52201950380517e-14	0.367770532945738	0.298	0.163	6.4258534937452e-10
TMEM42	2.52239833552048e-14	1.4125367775628	0.1	0.03	6.42681871907264e-10
CCDC124	2.53588448872444e-14	0.296245519581623	0.399	0.238	6.46118008882101e-10
CDK2AP2	2.55117680874335e-14	0.320558074407027	0.38	0.226	6.50014339099719e-10
IL27RA	2.60264883792751e-14	0.656356004008635	0.202	0.095	6.63128897415549e-10
COX5B	2.61873582088174e-14	0.297950693568356	0.887	0.782	6.67227699802458e-10
PITPNC1	2.63340150859581e-14	0.517245318917422	0.281	0.152	6.70964370375127e-10
BDP1	2.66258002567466e-14	0.504958568085354	0.308	0.175	6.78398764741645e-10
NCK1-AS1	2.73025021589366e-14	1.63642235968688	0.065	0.012	6.95640452507545e-10
SELE	2.75101228062896e-14	-2.97045	0.032	0.109	7.00930418981453e-10
LINC01330	2.78734033570015e-14	5.98278528457146	0.034	0	7.1018644413304e-10
LIMD1	2.82028161212734e-14	1.14094434587047	0.089	0.024	7.18579551953925e-10
PPP1R12A	2.82110639603696e-14	0.490456768602384	0.434	0.273	7.18789698646257e-10
DEXI	2.8521753933253e-14	0.594046913254763	0.201	0.096	7.26705768465353e-10
SUCLG2	2.85937066041267e-14	0.38471429953473	0.321	0.181	7.28539050566544e-10
SYF2	2.87851192428509e-14	0.294256363895134	0.617	0.425	7.33416053188599e-10
TRIP11	2.88045958008511e-14	0.484901302021651	0.262	0.138	7.33912296409884e-10
CAPG	2.92239150025198e-14	1.4275981645089	0.12	0.043	7.44596130349202e-10
GMNN	2.95051970341043e-14	1.07645496479165	0.195	0.092	7.51762915231944e-10
MLX	2.95217393094393e-14	0.512552122401165	0.199	0.093	7.52184395865203e-10
APOPT1	2.95227802192156e-14	0.320869941224609	0.252	0.127	7.52210917205395e-10
SRD5A3	2.99454125126057e-14	0.425324085210185	0.2	0.093	7.6297916540868e-10
SLC16A3	3.05470571018569e-14	0.373775444577606	0.193	0.089	7.78308467898213e-10
KCTD3	3.20944648752481e-14	0.849524222235394	0.138	0.053	8.17734870556447e-10
MOCS1	3.23786696717233e-14	1.97907780165987	0.06	0.01	8.24976124565837e-10
EVA1A	3.24117450501865e-14	1.65332036788466	0.062	0.011	8.25818852133703e-10
IP6K2	3.33815835232659e-14	0.521019340932571	0.33	0.191	8.50529366589292e-10
SLC35B1	3.33859048665405e-14	0.454031652378211	0.23	0.114	8.50639470094585e-10
ANXA11	3.36651627208278e-14	0.299208501145566	0.464	0.293	8.57754680963972e-10
FUNDC2	3.38370325561005e-14	0.33026999842698	0.411	0.249	8.62133752496885e-10
MRPS23	3.58606773806815e-14	0.678725947482943	0.21	0.102	9.13694198982383e-10
SMIM10L1	3.71500207561278e-14	0.798476974326237	0.192	0.09	9.4654537884538e-10
SSBP4	3.72381970610993e-14	0.470919188307397	0.281	0.153	9.48792022919748e-10
IMPDH1	3.74533322238225e-14	0.768393660509177	0.147	0.059	9.54273451730774e-10
MRPL12	3.82932542049943e-14	0.436861262477096	0.294	0.162	9.75673823889049e-10
COX6C	3.83893156866848e-14	0.289962673332659	0.931	0.818	9.78121374381043e-10
RAB34	3.94545456598749e-14	0.787412227199837	0.188	0.087	1.00526236886795e-09
COMMD4	3.96495583650385e-14	0.46319852967022	0.268	0.142	1.01023109758282e-09
ZFAND1	4.01517261576707e-14	0.545718810979062	0.267	0.144	1.02302583077129e-09
ECSCR.1	4.03973850197196e-14	0.438603064690771	0.606	0.467	1.02928497291743e-09
GLRX5	4.09111063778318e-14	0.464101615938194	0.282	0.152	1.04237407940078e-09
EID1	4.10853403220753e-14	0.322904615494027	0.793	0.649	1.04681338606616e-09
IFT20	4.1173081821898e-14	0.415207385819042	0.31	0.174	1.04904895174014e-09
CRYZL1	4.12075099719426e-14	0.574266077916158	0.226	0.113	1.04992614657512e-09
HADHA	4.15915962748468e-14	0.379887739753059	0.447	0.286	1.05971228148682e-09
RAB20	4.18736331408835e-14	-1.76085	0.118	0.218	1.06689829879657e-09
ASAH1	4.30809907664212e-14	-0.987846	0.505	0.541	1.09766056373765e-09
DOCK9	4.42885497255846e-14	0.373119780128244	0.441	0.275	1.12842795845817e-09
BABAM1	4.52716237697633e-14	0.536766549217569	0.3	0.17	1.1534757020298e-09
UVRAG	4.57841278241463e-14	0.512656245983074	0.21	0.102	1.16653379283142e-09
MTCH1	4.67245517313554e-14	0.309346680443421	0.486	0.31	1.1904948535632e-09
ACP1	4.67669879135546e-14	0.332811181666037	0.386	0.232	1.19157608504946e-09
TKFC	4.78018255829748e-14	0.828308401262646	0.101	0.032	1.21794271402861e-09
EBAG9	4.79469793708457e-14	0.556709713942196	0.229	0.115	1.22164108738978e-09
SMARCE1	4.82396944167171e-14	0.306725277622451	0.419	0.257	1.22909917404353e-09
RNF122	4.89209108473237e-14	-2.51908	0.091	0.187	1.24645588747896e-09
MSH3	5.0278419419207e-14	0.98351470401806	0.127	0.047	1.28104384838198e-09
RPL37A	5.02857818899655e-14	-0.216659	0.994	0.986	1.28123143677443e-09
ADAMTS7	5.23079920121582e-14	1.27473	0.079	0.019	1.33275532847778e-09
CCDC109B	5.25099204703561e-14	1.1587380295685	0.152	0.065	1.3379002636642e-09
QDPR	5.25105910003837e-14	0.345503651480764	0.197	0.092	1.33791734809878e-09
FAM192A	5.27724849878635e-14	0.350807706783268	0.247	0.126	1.34459014500577e-09
MAP3K7CL	5.48809055288042e-14	1.70282523902079	0.107	0.036	1.3983105919684e-09
DCTN3	5.52527369284136e-14	0.270785685060432	0.47	0.296	1.40778448419905e-09
CEP63	5.54657025569062e-14	0.627081418953891	0.166	0.072	1.41321063544741e-09
EMC7	5.55020493722859e-14	0.396666458303236	0.425	0.264	1.41413671595647e-09
BCAR3	5.55655554790832e-14	0.659219414703964	0.136	0.052	1.41575478805156e-09
TPP1	5.6131440930795e-14	-1.24126	0.312	0.396	1.43017298347572e-09
ARHGDIB	5.63229152491137e-14	0.363165343646584	0.825	0.69	1.43505155763217e-09
C2orf82	5.6519010820215e-14	2.19721113989458	0.043	0.004	1.44004787668826e-09
CACUL1	5.66003212384367e-14	0.432107662316782	0.262	0.138	1.44211958483413e-09
GUCY1A3	5.67296694855823e-14	1.8539556341826	0.136	0.056	1.44541524882315e-09
NAA60	5.70098198139293e-14	0.375199451971214	0.245	0.126	1.4525531990391e-09
PTPRR	5.83628147374461e-14	0.733754630884735	0.092	0.026	1.48702615669539e-09
MYO1D	5.85358158788993e-14	1.51670258199346	0.088	0.025	1.49143405277848e-09
ACTR10	5.89336538450049e-14	0.334131056720697	0.396	0.239	1.50157056631688e-09
LINC00176	5.93649595999476e-14	1.40136919035535	0.076	0.018	1.51255980564706e-09
LINC01117	6.23861622687673e-14	5.59886	0.033	0	1.58953702844592e-09
IFT22	6.26292641633895e-14	0.820446799300759	0.129	0.048	1.595731021619e-09
MTIF3	6.37760303144748e-14	0.26050064874149	0.419	0.259	1.6249494763825e-09
TMEM109	6.38644146971717e-14	0.413943952630429	0.429	0.27	1.62720142206924e-09
FNBP4	6.5023250236995e-14	0.315758846677361	0.307	0.171	1.6567273927884e-09
GPX8	6.51150216925696e-14	0.803404628009289	0.122	0.044	1.65906563770498e-09
NDUFS7	6.5342026124169e-14	0.368241301434487	0.561	0.388	1.6648494836177e-09
BCAT1	6.65562089555723e-14	1.37339399822754	0.076	0.018	1.69578564797903e-09
MRPS15	6.87579228460639e-14	0.381648613979046	0.365	0.216	1.75188311619486e-09
LINC00936	7.22593801361009e-14	1.01290864704722	0.142	0.057	1.84109674648771e-09
EVA1B	7.26865535257398e-14	0.580443328223071	0.292	0.165	1.85198069728232e-09
NDUFV1	7.27855266820917e-14	0.291184817995692	0.388	0.232	1.85450243433301e-09
GRB10	7.34195171484177e-14	0.482514108169996	0.362	0.223	1.87065587742453e-09
TRIM4	7.41568062951344e-14	0.837263419373688	0.136	0.053	1.88944126759373e-09
CD2BP2	7.62579819694875e-14	0.33703280628477	0.293	0.159	1.94297712260057e-09
ALDH2	7.68516953025622e-14	0.285746113321104	0.361	0.212	1.95810434461398e-09
PARP1	7.87414447023747e-14	0.394851351529834	0.298	0.165	2.00625326957181e-09
FAM129A	7.91502459782768e-14	0.926365505171181	0.16	0.07	2.01666911728051e-09
BOP1	7.96831617277816e-14	0.776074571026294	0.117	0.041	2.03024727766215e-09
ITM2C	8.05051109083841e-14	1.66341645792868	0.125	0.048	2.05118972083472e-09
ZBTB8OS	8.15668527205966e-14	0.50806174940094	0.236	0.12	2.07824184046808e-09
CASP8AP2	8.21120975031549e-14	0.599510060025783	0.158	0.066	2.09213413228288e-09
SEPT4	8.43231968799473e-14	1.11519960740283	0.178	0.083	2.14847073330418e-09
MYCT1	8.49936472189987e-14	-0.85358	0.437	0.503	2.16555313749287e-09
MPPE1	8.60545176822924e-14	0.658316894535746	0.163	0.07	2.19258305602713e-09
TMEM187	8.71506656095333e-14	1.64240829342217	0.07	0.015	2.2205118090653e-09
MRPL45	8.8126029945817e-14	0.497367275651346	0.193	0.09	2.24536311698947e-09
UQCRC2	8.96677542057504e-14	0.366207420639816	0.499	0.331	2.28464470940831e-09
CPS1	9.16458535614388e-14	0.463494391900479	0.123	0.045	2.3350447028919e-09
RAPGEF3	9.17053438819749e-14	0.497120631751698	0.219	0.109	2.33656045676884e-09
HNRNPR	9.43676638759865e-14	0.386130272047789	0.465	0.297	2.40439370789626e-09
RFXANK	9.60019829462375e-14	0.472234515917561	0.292	0.162	2.44603452348719e-09
SRP14	9.72053264691965e-14	0.339345256051346	0.97	0.926	2.47669451310866e-09
CDH6	9.82814372310764e-14	3.76386362186032	0.047	0.005	2.5041127392106e-09
CYTH3	9.82852567171517e-14	0.644548320750467	0.164	0.072	2.50421005589631e-09
CDHR5	1.02861896722147e-13	1.13843895938959	0.082	0.022	2.62081826658359e-09
RGS10	1.04401602078645e-13	0.937973292145051	0.174	0.08	2.66004841936179e-09
DNM3OS	1.06178753392029e-13	-1.98107	0.058	0.145	2.7053284576755e-09
ZC3H13	1.06957142307743e-13	0.309509484296782	0.337	0.195	2.72516102885899e-09
DUSP1	1.07720976127272e-13	0.310836288576861	0.941	0.912	2.74462275074676e-09
ACTG2	1.08429693153215e-13	3.22153952871205	0.043	0.004	2.76268015185076e-09
TMEM98	1.08916189125084e-13	1.46238298722429	0.076	0.019	2.77507558271801e-09
ZNF174	1.10194171758842e-13	1.62974706679713	0.057	0.009	2.80763730224353e-09
RPL4	1.1081038245954e-13	0.286231917036024	0.943	0.842	2.82333773468661e-09
NDUFA8	1.11328856597183e-13	0.393846722653514	0.425	0.269	2.83654793723962e-09
CALM3	1.1319046564545e-13	0.358153448470838	0.553	0.381	2.88397987418042e-09
B2M	1.13206846413134e-13	-0.197424	1	1	2.88439723976023e-09
VEGFC	1.13722609500089e-13	0.706058044617227	0.168	0.074	2.89753836745276e-09
SLC25A3	1.15229681942587e-13	0.327958810882946	0.736	0.562	2.93593706621518e-09
TMEM223	1.15955236133139e-13	0.534740404920718	0.188	0.087	2.95442346143624e-09
SHFM1	1.17529045343548e-13	0.359349592546893	0.787	0.617	2.99452254630826e-09
PDCD10	1.18126003877896e-13	0.324821095945762	0.37	0.22	3.00973245280492e-09
PEF1	1.19681767765076e-13	0.344995921111966	0.321	0.183	3.04937176088636e-09
FXYD6	1.23504149381797e-13	-0.817712	0.427	0.506	3.1467622220988e-09
SLC25A4	1.24066246918891e-13	0.413870779306682	0.292	0.162	3.16108390524641e-09
ALDH7A1	1.24465112848092e-13	0.575641802282372	0.159	0.068	3.17124661025655e-09
RBM6	1.29521023526408e-13	0.330937534824477	0.391	0.238	3.30006615842934e-09
LEMD2	1.30500949146009e-13	0.806112952657474	0.145	0.06	3.32503368329116e-09
XRCC6	1.32248123543851e-13	0.324645840561364	0.495	0.327	3.36954993977377e-09
FKBP8	1.33191326843317e-13	0.300830349214827	0.597	0.412	3.39358181664088e-09
UQCRC1	1.33771022564781e-13	0.38042768850496	0.39	0.243	3.40835188392805e-09
COQ9	1.38829654769424e-13	0.920544111015761	0.145	0.06	3.53724077387015e-09
TMED1	1.38977935830516e-13	0.581978698028495	0.193	0.091	3.54101882702572e-09
NKIRAS2	1.39357536631583e-13	0.38697229137369	0.2	0.096	3.5506906758361e-09
HOXD3	1.39604203657812e-13	5.80771061062173	0.032	0	3.55697550499738e-09
GABPB1	1.40176286002059e-13	0.483868022685631	0.303	0.174	3.57155159104647e-09
ARHGEF10	1.41375257697225e-13	0.65036660876652	0.177	0.08	3.6021001908676e-09
FAM171B	1.43945830769949e-13	0.873283121424482	0.11	0.038	3.66759582218753e-09
DTD1	1.44194545396804e-13	0.471767948123266	0.213	0.106	3.67393282216516e-09
AC133644.2	1.45765266850232e-13	1.82189900014034	0.077	0.019	3.71395323407705e-09
TOMM40	1.46004581206731e-13	0.718064483887217	0.184	0.086	3.7200507245663e-09
AGGF1	1.46116433556804e-13	0.476780888456871	0.216	0.107	3.72290061059381e-09
NXPE3	1.48923524438511e-13	-2.02405	0.096	0.189	3.79442247916882e-09
HARS	1.49168897985091e-13	0.448831258095241	0.237	0.123	3.80067435176213e-09
EDNRB	1.5086039096929e-13	0.70010152141565	0.487	0.372	3.84377190150654e-09
PPA2	1.52265996691056e-13	0.436207206269388	0.29	0.162	3.87958532969142e-09
C8orf4	1.52354226190235e-13	-0.777776	0.54	0.602	3.88183332910099e-09
SPATC1L	1.52815694467809e-13	0.679230457178174	0.132	0.051	3.8935910793453e-09
ZEB1	1.5316421118528e-13	0.439476340040364	0.39	0.245	3.90247093678976e-09
UFD1L	1.55820494771056e-13	0.363493550093708	0.402	0.25	3.97015038627174e-09
SQRDL	1.58872936160687e-13	0.500436022558695	0.247	0.13	4.04792354043814e-09
DLD	1.59473026809201e-13	0.47913556689124	0.256	0.137	4.06321325007162e-09
GPX7	1.62782952730786e-13	0.943356727858309	0.109	0.037	4.14754685262771e-09
C1orf35	1.63632671506912e-13	0.547231889932828	0.178	0.082	4.1691968373246e-09
SLCO2B1	1.64496091346672e-13	1.26921079879186	0.104	0.035	4.19119591142185e-09
COPE	1.64498893114014e-13	0.297733489124718	0.654	0.463	4.19126729765196e-09
SPSB3	1.65117956662978e-13	0.375664054148527	0.338	0.198	4.20704041781601e-09
C6orf226	1.65393801563084e-13	0.75623427088639	0.126	0.048	4.21406867002581e-09
DHRS4-AS1	1.66173881078926e-13	0.729947149305066	0.097	0.03	4.23394431600994e-09
CAMK1	1.68351783300051e-13	0.511032698353817	0.226	0.115	4.289435086702e-09
SLC12A4	1.6987340735689e-13	0.632432487761975	0.149	0.062	4.32820454604619e-09
RASSF3	1.71131949967869e-13	0.400287380873178	0.207	0.101	4.36027095323133e-09
ZNF821	1.7306350896687e-13	0.745202024667349	0.1	0.032	4.40948514496687e-09
LRRC32	1.75450211045519e-13	-1.44076	0.26	0.35	4.47029592722878e-09
USP1	1.76330129285229e-13	0.477099628569845	0.226	0.114	4.49271536405834e-09
CABLES1	1.76800843703221e-13	-2.46395	0.026	0.098	4.50470869671436e-09
PHB	1.78781107124055e-13	0.335755034474495	0.483	0.314	4.55516382841381e-09
POLR2G	1.80171593788693e-13	0.312688487284953	0.495	0.324	4.5905920381421e-09
BTN3A2	1.81009168335284e-13	0.27925712560954	0.367	0.216	4.61193260001470e-09
LMAN2	1.82815851635556e-13	0.340885644085295	0.562	0.384	4.65796508382232e-09
DPP3	1.83433313010158e-13	1.39250332677306	0.101	0.033	4.67369738218581e-09
CCNDBP1	1.84677134151501e-13	0.312885554094704	0.346	0.202	4.70538870104611e-09
MRPS9	1.88451930043113e-13	0.784429974718443	0.169	0.077	4.80156672556849e-09
RPS12	1.88745655380285e-13	-0.147385	0.99	0.989	4.80905055343428e-09
SLC25A25	1.93997257345941e-13	-1.7776	0.127	0.225	4.94285611991723e-09
C8orf58	1.95359031226735e-13	0.847715937760984	0.099	0.031	4.97755275662597e-09
PLSCR1	1.97957839691525e-13	-0.956695	0.394	0.465	5.04376779750036e-09
SLC51A	2.04034073715553e-13	2.00338689615565	0.048	0.006	5.19858416419858e-09
FASN	2.08093866731883e-13	1.12124021352339	0.099	0.032	5.30202363046166e-09
ACTR6	2.10120456288998e-13	0.641677146702249	0.159	0.069	5.35365910578739e-09
ZBTB38	2.13337449674936e-13	0.477058794420372	0.37	0.226	5.4356248802677e-09
BAZ1B	2.13630033532529e-13	0.290792524779824	0.261	0.139	5.44307962437531e-09
FIP1L1	2.13738949446283e-13	0.427645273029589	0.231	0.118	5.44585469294183e-09
HEBP2	2.14228151605612e-13	0.380650172438822	0.271	0.147	5.45831907475939e-09
PHAX	2.17340809304129e-13	0.631065767796534	0.221	0.113	5.53762648025989e-09
MYLIP	2.22954511952899e-13	0.39066417805101	0.405	0.253	5.68065801004792e-09
COPB2	2.2328006204562e-13	0.504254191628404	0.284	0.158	5.68895270086036e-09
STK10	2.2374540776955e-13	0.618630495732762	0.195	0.094	5.70080924456038e-09
SDHAF1	2.27567088206596e-13	0.701221374562957	0.112	0.039	5.79818184041585e-09
SNRNP200	2.28126316840306e-13	0.548625379153398	0.229	0.118	5.81243042677417e-09
HOXB6	2.28885840973295e-13	1.31256504649289	0.07	0.016	5.83178234215857e-09
HRG	2.29885258667385e-13	-0.252194	0.264	0.135	5.85724650558631e-09
GPER1	2.29944527210276e-13	1.82979712617558	0.053	0.008	5.85875660879062e-09
ITSN2	2.30585479022642e-13	0.422933063708837	0.384	0.237	5.87508742001791e-09
CCT8	2.32627077462437e-13	0.329991683169219	0.485	0.314	5.92710530666544e-09
SPP2	2.34876536604987e-13	1.11886092527188	0.078	0.02	5.98441927615847e-09
BLVRB	2.3879508254135e-13	0.361506650769896	0.424	0.267	6.08425990807106e-09
SLC25A10	2.3901190897066e-13	1.59144209132862	0.053	0.008	6.08978442866345e-09
FADS2	2.39888841710764e-13	2.10805343800318	0.06	0.011	6.11212779794855e-09
MUM1	2.42161025059316e-13	0.542684110233663	0.21	0.104	6.1700207574863e-09
PLA2G12A	2.51670644040018e-13	0.653848071241845	0.163	0.072	6.41231633949563e-09
GBA2	2.53253279655622e-13	0.613131687329137	0.148	0.061	6.45264031234559e-09
EEF1E1	2.53991995693447e-13	0.454768302719048	0.23	0.118	6.47146205827334e-09
C17orf58	2.55542337933402e-13	0.996467204533764	0.111	0.039	6.51096322820516e-09
CEBPD	2.57680412264709e-13	-0.946546	0.536	0.58	6.56543922409252e-09
TES	2.58735426721856e-13	0.500370827503189	0.259	0.141	6.59231993744616e-09
DAPK3	2.61014528142259e-13	0.608387965031171	0.205	0.101	6.65038916253661e-09
RAB32	2.61129168316531e-13	0.454950806690698	0.202	0.097	6.65331007953689e-09
ZNF622	2.61285296642636e-13	0.815898681370133	0.165	0.074	6.65728807315771e-09
MARCKSL1	2.71593563136341e-13	-0.649856	0.646	0.679	6.91993239515084e-09
FOXS1	2.75575205551727e-13	4.47532397167793	0.044	0.005	7.02138066225245e-09
OXLD1	2.78265329365165e-13	0.556240096240469	0.151	0.064	7.08992232689505e-09
SLC44A1	2.88029150420859e-13	0.363152633440275	0.255	0.135	7.33869472357306e-09
TXNL4A	2.91090809200464e-13	0.356813520417533	0.3	0.168	7.41670272761863e-09
ANKRD55	2.97444460206401e-13	-2.37254	0.039	0.116	7.57858740159888e-09
CYB5R3	3.11188960828483e-13	0.356251422614757	0.572	0.402	7.92878353294892e-09
HOXD4	3.1234167062089e-13	5.39613067738737	0.031	0	7.95815342574964e-09
AP001627.1	3.1234167062089e-13	5.79799738958087	0.031	0	7.95815342574964e-09
ETFA	3.15100885364859e-13	0.288491076986954	0.409	0.25	8.02845545821125e-09
SNRNP35	3.26051845880726e-13	0.37381601545076	0.168	0.074	8.30747498119503e-09
SEC14L1	3.33566705644838e-13	-0.537523	0.629	0.686	8.49894609312484e-09
EIF4EBP3	3.35055429380523e-13	-2.34426	0.036	0.112	8.53687728518636e-09
RDH14	3.3615518288948e-13	0.600601112636695	0.161	0.07	8.56489790484106e-09
ERP29	3.42084226504717e-13	0.253600478567115	0.582	0.391	8.71596400711369e-09
RRAS	3.47200026109659e-13	0.399121530282576	0.332	0.196	8.84630946524801e-09
ITPA	3.49861485474668e-13	0.367989585814523	0.236	0.121	8.91412078840906e-09
RNF167	3.50499517239555e-13	0.391609962932555	0.326	0.191	8.93037719974663e-09
CPT2	3.54237944710611e-13	1.58624115181944	0.068	0.015	9.02562859328167e-09
TSC2	3.56254821486081e-13	0.554301642140974	0.174	0.08	9.07701659664386e-09
FAM219A	3.58135186591417e-13	0.692221563279804	0.146	0.061	9.12492641916272e-09
C1orf123	3.58214565802081e-13	0.40041841203321	0.315	0.182	9.12694892207122e-09
RNASET2	3.65806247910805e-13	0.595810650448818	0.318	0.187	9.32037739051939e-09
RP11-372E1.4	3.66522278836737e-13	4.82679518203704	0.033	0.001	9.33862114248121e-09
CD248	3.67395040547802e-13	3.12665579208395	0.036	0.002	9.36085823811744e-09
ELAVL2	3.69807694245952e-13	4.36729251451434	0.033	0.001	9.42233024169261e-09
CEP290	3.73240823647357e-13	0.533401752793832	0.16	0.07	9.50980294571101e-09
PLXDC1	3.7535260320067e-13	2.43703905366363	0.062	0.013	9.56360897694986e-09
CPNE5	3.7745202308654e-13	0.938462595695735	0.113	0.04	9.61710009622195e-09
CHI3L1	3.86491273250052e-13	4.50199816738622	0.034	0.001	9.84741115113808e-09
DPM3	3.89013328661719e-13	0.31595284217419	0.435	0.274	9.91167060097195e-09
EPRS	3.91863083154277e-13	0.353754525549715	0.238	0.124	9.98427949568781e-09
SIRT7	3.96991186069436e-13	0.945753990189211	0.133	0.053	1.01149384298632e-08
ARL15	4.04656355734817e-13	0.459242061574502	0.343	0.207	1.03102392877674e-08
DDAH2	4.14553762825499e-13	0.337771141274761	0.446	0.29	1.05624153230309e-08
RAD50	4.15426090636067e-13	0.759356759129831	0.191	0.093	1.05846413633164e-08
RMDN1	4.19594816489203e-13	0.553275247504494	0.161	0.071	1.06908563293284e-08
CCL4	4.2400553177105e-13	0.410056914889824	0.514	0.587	1.08032369439946e-08
ZNF75A	4.24149346953393e-13	0.95268417141004	0.107	0.037	1.08069012110255e-08
NFIB	4.31056566274134e-13	0.443312942217426	0.612	0.474	1.09828902520987e-08
STX2	4.32968161996568e-13	0.779639811039225	0.132	0.052	1.10315957995106e-08
TMEM203	4.34632200964827e-13	0.660451144162542	0.129	0.05	1.10739938483828e-08
CLPTM1	4.36484352925709e-13	0.401906830180246	0.268	0.147	1.11211848281941e-08
PTGER2	4.36759463213254e-13	1.95270226229095	0.082	0.023	1.11281943632105e-08
AP3M2	4.43083331457109e-13	0.757477882901941	0.171	0.079	1.12893202021957e-08
COMMD8	4.49257693440008e-13	0.390670568375109	0.272	0.149	1.1446636771158e-08
CLUAP1	4.49338583712646e-13	0.84064220766273	0.117	0.043	1.14486977744145e-08
DHFR	4.50648505164994e-13	0.823049737145372	0.099	0.032	1.14820732630989e-08
TMUB1	4.51662584603825e-13	0.473182514375216	0.182	0.085	1.15079109931209e-08
SNRNP70	4.60771472632381e-13	0.299839108162264	0.419	0.264	1.17399963512004e-08
RBBP7	4.60935488240426e-13	0.385706539218582	0.319	0.184	1.17441753048778e-08
KIF5C	4.63985172610948e-13	2.03745390915503	0.047	0.006	1.18218782129543e-08
CDKN2C	4.64446956975056e-13	0.790168236710969	0.137	0.056	1.18336440167675e-08
ZNF22	4.66682865691559e-13	0.268633680857138	0.354	0.21	1.18906127349552e-08
HSF1	4.70108171450576e-13	0.383006452501904	0.3	0.171	1.19778861003892e-08
DTNBP1	4.7943374819056e-13	0.680832305651842	0.191	0.093	1.22154924701473e-08
DDX3X	4.86738587212034e-13	-0.702584	0.611	0.63	1.24016124635754e-08
CYP4F2	4.90417202675308e-13	1.18897485901224	0.043	0.004	1.24953399069642e-08
POR	4.92888836573054e-13	0.341268110059744	0.287	0.158	1.25583146670448e-08
STK25	5.0590280095042e-13	0.37168329831264	0.276	0.152	1.28898974654158e-08
RSBN1L	5.17477192270489e-13	0.363820783497533	0.287	0.161	1.31848013818598e-08
DLL4	5.25446860554288e-13	0.581794924170321	0.336	0.205	1.33878605600627e-08
RPS28	5.31023700623457e-13	-0.202585	0.997	0.996	1.35299528681851e-08
CSAD	5.31249145154536e-13	0.732745017690774	0.167	0.076	1.35356969693924e-08
IGHA2	5.34963345612713e-13	0.94081612105699	0.04	0.115	1.36303310828663e-08
DNAJC8	5.38595163032062e-13	0.274223346229573	0.542	0.365	1.37228661588939e-08
ZEB2	5.41189204942886e-13	-1.06849	0.232	0.335	1.37889597527398e-08
ATP5EP2	5.55500540208963e-13	-2.08957	0.107	0.199	1.41535982639842e-08
ITGB2	5.57600751474124e-13	1.10327803105255	0.222	0.121	1.42071095468092e-08
TNFSF12	5.66835972449285e-13	0.549072647575789	0.224	0.117	1.44424137420353e-08
ABHD14A	5.71071239682243e-13	0.501117794375114	0.151	0.065	1.45503241158639e-08
GTPBP3	5.7941779279849e-13	1.16517145505617	0.086	0.025	1.47629859427127e-08
PHF5A	5.99518191277414e-13	0.450222200949875	0.274	0.152	1.52751239955572e-08
TRIL	6.03425976197686e-13	1.71245830402964	0.045	0.005	1.53746904475409e-08
SNRNP40	6.09257236706105e-13	0.354924197000004	0.281	0.157	1.55232651340349e-08
MAOA	6.11170533999294e-13	0.588376207622616	0.127	0.049	1.5572014035768e-08
ALG3	6.19251309390674e-13	0.596057341365066	0.178	0.084	1.5777904111965e-08
KIFC3	6.23609233727527e-13	0.332730610624802	0.21	0.104	1.58889396661437e-08
FAHD1	6.28341828234411e-13	0.937501910357866	0.124	0.048	1.60095214415846e-08
GMDS	6.36183882358393e-13	0.717528517173581	0.161	0.072	1.62093291386095e-08
HIBADH	6.4205756889526e-13	0.305782182986604	0.201	0.097	1.63589847978823e-08
RHOT1	6.45341893015297e-13	0.573818311212291	0.149	0.063	1.64426660921367e-08
SERTAD1	6.47421288474191e-13	-0.819351	0.503	0.547	1.64956470090339e-08
BORCS6	6.5068488919942e-13	0.762849900681913	0.112	0.04	1.6578800291912e-08
ZCRB1	6.52126920485056e-13	0.338689965138454	0.338	0.201	1.66155418070388e-08
MUS81	6.53286683804003e-13	0.848716026473642	0.13	0.052	1.66450914166422e-08
ZNF605	6.56672926696487e-13	1.20711247831932	0.092	0.029	1.67313694992998e-08
QRFPR	6.61813912090224e-13	3.40544307324916	0.039	0.003	1.68623566661468e-08
SRPK1	6.9363607152813e-13	0.628681921493105	0.173	0.08	1.76731534664652e-08
MZT2B	7.07716663604645e-13	0.245248449072348	0.613	0.423	1.80319128719827e-08
CCDC112	7.14591748243621e-13	1.01872981899788	0.095	0.03	1.82070831534992e-08
YWHAB	7.16244677659765e-13	0.295341602464828	0.784	0.628	1.82491981420932e-08
CLTB	7.22230744425271e-13	0.346958684446057	0.431	0.27	1.84017171372115e-08
NR2F2	7.31805556677175e-13	-1.14925	0.279	0.368	1.86456737785777e-08
VKORC1	7.32350442442189e-13	0.361426414483074	0.506	0.341	1.86595569229845e-08
DPP7	7.45092856561737e-13	0.265287886871425	0.44	0.273	1.89842208923365e-08
MRPL44	7.57393906045533e-13	0.544280614879352	0.172	0.079	1.92976393321341e-08
COPS6	7.86306073280301e-13	0.308193475815436	0.509	0.338	2.00342924411088e-08
TRAPPC6A	7.94400988566888e-13	0.526854898854821	0.285	0.164	2.02405427876957e-08
RCSD1	7.97773597821034e-13	0.87448315252654	0.163	0.074	2.03264734988821e-08
DGKD	7.98647788939383e-13	0.461887906174531	0.136	0.056	2.03487470143865e-08
U2SURP	8.11367579916643e-13	0.222784691882439	0.38	0.23	2.06728345686961e-08
NDUFV2	8.18451075792375e-13	0.350484169042683	0.54	0.366	2.08533149601139e-08
PSAP	8.19891074298082e-13	-0.420952	0.807	0.798	2.08900046820408e-08
RAB2A	8.23212644818927e-13	0.281566867385895	0.599	0.421	2.09746349773414e-08
UBXN4	8.27046072613136e-13	0.284662321949795	0.572	0.393	2.10723068841101e-08
FHL3	8.42326502606968e-13	1.13713815320547	0.116	0.043	2.14616369599229e-08
SLC52A3	8.47838869145522e-13	2.51056063323363	0.052	0.008	2.16020865469588e-08
CFAP36	8.63839140395623e-13	0.38450611130824	0.277	0.154	2.20097574581401e-08
YARS2	8.69007361275735e-13	0.944664358873295	0.109	0.039	2.21414385579445e-08
FAM127B	8.80270229603188e-13	0.525886528329023	0.264	0.147	2.24284051800596e-08
C12orf10	8.83295240498188e-13	0.35936450637569	0.263	0.143	2.25054794326533e-08
TLN1	8.849367778196e-13	0.391495637236382	0.425	0.273	2.25473041620656e-08
DGKH	9.27289359938906e-13	0.380742850606782	0.267	0.147	2.36264056018834e-08
TCTN3	9.30108644187366e-13	0.593065366572991	0.169	0.077	2.36982381452499e-08
HIPK2	9.33493682074005e-13	-1.28346	0.299	0.378	2.37844855255636e-08
EZH1	9.46409778384828e-13	0.724320342294048	0.13	0.052	2.4113574743467e-08
SAMD9	9.53052218139313e-13	0.625043009734675	0.189	0.092	2.42828174659715e-08
TMEM184B	9.53275372371656e-13	0.62594702147223	0.24	0.128	2.42885032126574e-08
TPI1	9.56430576943141e-13	0.331197539912984	0.812	0.66	2.43688946699343e-08
PFDN4	9.63689850831632e-13	0.322947151075321	0.457	0.294	2.45538537093392e-08
RAMP3	9.91623866153731e-13	-0.49797	0.55	0.674	2.52655844857309e-08
DDX1	1.01396005278352e-12	0.318319136902766	0.311	0.179	2.58346881848714e-08
YIPF4	1.01541824381285e-12	0.262542364396945	0.381	0.23	2.58718414341076e-08
PCID2	1.02443451007059e-12	0.614180160474858	0.188	0.091	2.61015668820886e-08
MS4A4A	1.04917135614769e-12	-1.5182	0.16	0.256	2.67318369832869e-08
PTPN4	1.05223092747675e-12	0.648517584846503	0.169	0.079	2.680979180118e-08
IARS2	1.05753788315152e-12	0.553562948552604	0.228	0.12	2.69450077248177e-08
ADAMTSL2	1.05782899637414e-12	2.28588369486931	0.059	0.012	2.69524249986166e-08
MRPL15	1.06589080062714e-12	0.568703280267014	0.239	0.128	2.7157831709179e-08
SUCLA2	1.067809064381e-12	0.792613096717259	0.161	0.073	2.72067071513634e-08
EVL	1.08957301219315e-12	0.536284031104009	0.337	0.205	2.77612307776693e-08
LSM7	1.09361840779626e-12	0.304244052335839	0.553	0.372	2.78643034122408e-08
IL34	1.09903868827339e-12	3.13384677306863	0.044	0.005	2.80024067385178e-08
RP11-490M8.1	1.10433252539647e-12	1.29092970539557	0.074	0.019	2.81372884145767e-08
TMED4	1.11156631762796e-12	0.381698504638183	0.293	0.167	2.83215982068428e-08
PKD2	1.15940822984702e-12	0.533408058190829	0.142	0.06	2.95405622882722e-08
SLC39A1	1.18773808208388e-12	0.317821357829781	0.339	0.201	3.02623785934151e-08
WDR34	1.19254865833131e-12	0.500141672392246	0.145	0.062	3.03849472656234e-08
PDHA1	1.19974999156008e-12	0.383544745953495	0.226	0.117	3.05684300349592e-08
CDK5RAP3	1.20824474931831e-12	0.501976205761443	0.26	0.144	3.07848679678812e-08
ARMC1	1.2537771191584e-12	0.550906287318553	0.186	0.089	3.19449872190368e-08
TRAP1	1.27658922548867e-12	0.538206607892872	0.163	0.073	3.25262168762258e-08
GJA1	1.28458701435761e-12	0.204895054438256	0.297	0.169	3.27299925388176e-08
SLC45A1	1.31555706992411e-12	1.78933349561874	0.04	0.004	3.35190785845965e-08
MTX2	1.32277160632778e-12	0.592405251726736	0.225	0.118	3.37028977576255e-08
C19orf24	1.33932083400143e-12	0.342618273296171	0.323	0.189	3.41245555295225e-08
ZC3HAV1	1.34288840517303e-12	-1.06187	0.398	0.464	3.42154536754037e-08
POP5	1.3714563096533e-12	0.366932862522691	0.197	0.097	3.49433353136565e-08
TRNAU1AP	1.38471062565743e-12	0.500479181318169	0.176	0.083	3.52810420311257e-08
PSMC3	1.39581813574302e-12	0.295425440968757	0.499	0.334	3.55640502805965e-08
EIF4H	1.40340704293218e-12	0.247586049490782	0.437	0.279	3.57574080468691e-08
TMEM208	1.42449651052747e-12	0.337212220195706	0.324	0.191	3.62947465917294e-08
PPP5C	1.42625843029937e-12	0.385530358374099	0.221	0.114	3.63396385455975e-08
TBC1D1	1.43476470112644e-12	0.606788092717775	0.235	0.127	3.65563698200007e-08
ZKSCAN1	1.44179290483356e-12	0.300126192475489	0.245	0.13	3.67354414222542e-08
PSMC2	1.45763330203748e-12	0.446111432181164	0.331	0.197	3.7139038902613e-08
SF3B3	1.46037341654777e-12	0.545755206707042	0.185	0.09	3.72088542802206e-08
RPSA	1.46353271445372e-12	0.354054057521668	0.911	0.814	3.72893500315664e-08
AC013461.1	1.47067097287828e-12	0.767154210128204	0.202	0.102	3.74712257179656e-08
NDUFAB1	1.49133026419966e-12	0.238672343564739	0.554	0.371	3.7997603801543e-08
TP53TG1	1.50844160166931e-12	0.276919688001861	0.224	0.115	3.84335835689324e-08
C16orf45	1.51156374970026e-12	0.700299565448048	0.125	0.049	3.8513132778613e-08
B3GAT3	1.52897660193255e-12	0.507496472431399	0.205	0.103	3.89567948406393e-08
IQCK	1.54705326050777e-12	0.326883466842069	0.148	0.063	3.94173700244776e-08
DERL2	1.5481093100286e-12	0.405853801093867	0.282	0.16	3.94442771102186e-08
SAMM50	1.55685488300168e-12	0.514768061790622	0.235	0.126	3.96671055639997e-08
MT-CO3	1.56235934456871e-12	-0.246	0.998	0.997	3.98073537402661e-08
P4HTM	1.562828478146e-12	0.661042453431491	0.148	0.064	3.98193067946819e-08
CCND3	1.57114354846897e-12	0.300467149096087	0.459	0.3	4.0031166471441e-08
MAPK14	1.57258447653905e-12	0.615805609244552	0.168	0.077	4.00678798777383e-08
BRK1	1.57701521457104e-12	0.302032566141319	0.764	0.613	4.01807706520554e-08
ABCD4	1.58178770565482e-12	0.270525585445713	0.266	0.145	4.03023689523792e-08
C19orf70	1.58458237375248e-12	0.28384643280527	0.546	0.365	4.03735743008394e-08
RBL2	1.58663538155268e-12	0.363590038346397	0.247	0.133	4.04258828865808e-08
MTHFD1	1.58799848717668e-12	0.888648005255092	0.123	0.049	4.04606134547747e-08
LSM5	1.58904637218748e-12	0.291791109391339	0.407	0.257	4.04873125169648e-08
SLC25A13	1.5900727771424e-12	0.529604632473509	0.154	0.067	4.05134642888113e-08
PLEKHJ1	1.59605350440461e-12	0.610736354586832	0.189	0.093	4.0665847238725e-08
ATP5A1	1.60402920450129e-12	0.352178091906707	0.585	0.423	4.08690601014883e-08
ARSA	1.6091752502939e-12	0.739579658872768	0.123	0.048	4.10001762022384e-08
HMGCL	1.60980158195762e-12	0.326993227392143	0.197	0.097	4.10161345066982e-08
MPC1	1.61336437043025e-12	0.266037167099342	0.328	0.193	4.11069107941923e-08
PGAM1	1.62898177227765e-12	0.349859979531169	0.534	0.373	4.15048265758624e-08
RAE1	1.69095932118026e-12	0.630773183322142	0.142	0.06	4.30839525443518e-08
DYNLT1	1.72539384644549e-12	0.339682937725122	0.573	0.408	4.39613098135847e-08
C11orf58	1.74270369540842e-12	0.286875536525064	0.715	0.534	4.44023474553111e-08
PDLIM7	1.76094436134598e-12	0.416403900871702	0.294	0.168	4.48671013827343e-08
POLD2	1.78072828590543e-12	0.480395	0.2	0.1	4.53711759965843e-08
MRPS18B	1.78510703697117e-12	0.248445769942333	0.342	0.202	4.54827421949885e-08
COL13A1	1.78901771227701e-12	5.3754769448379	0.031	0.001	4.5582382291106e-08
LAGE3	1.84682977384741e-12	0.253594455952159	0.284	0.158	4.70553758078581e-08
KANK2	1.86258860681596e-12	0.939790450033358	0.156	0.071	4.74568951130639e-08
ADARB1	1.86553553534777e-12	0.590404148904069	0.156	0.069	4.75319799051258e-08
DNMT1	1.88957487195793e-12	0.351200717440168	0.19	0.093	4.81444781626162e-08
DCAF6	1.88973184423773e-12	0.364639194635066	0.2	0.1	4.81484776593332e-08
CEP112	1.9188712015195e-12	0.779889693104491	0.129	0.052	4.88909193435153e-08
NT5DC2	1.92775723617439e-12	1.31426598671904	0.081	0.023	4.91173266204874e-08
RP11-680F8.1	1.93488346888722e-12	3.61336534786655	0.033	0.001	4.92988959037775e-08
APOA4	1.97219715123162e-12	2.59259803806323	0.034	0.002	5.02496112162305e-08
ITIH5	1.99637755057276e-12	3.26099509623173	0.041	0.004	5.08657036110433e-08
MASP1	2.00366980796996e-12	-2.0465	0.042	0.117	5.10515030372665e-08
ECHDC1	2.01497060103086e-12	0.45934016219753	0.255	0.14	5.13394359436652e-08
AKIP1	2.03041193288223e-12	0.533278744579224	0.186	0.09	5.17328656379063e-08
CAP1	2.06657877902029e-12	0.307006540242518	0.688	0.503	5.2654360710658e-08
TROVE2	2.10439917858093e-12	0.373497930997815	0.396	0.251	5.36179866710635e-08
MTCH2	2.16153241685693e-12	0.445666055490039	0.285	0.164	5.50736844490977e-08
ARHGEF1	2.16351026078086e-12	0.415577590347512	0.283	0.16	5.51240779344356e-08
IGHG1	2.17995261002457e-12	1.84141645589376	0.33	0.459	5.5543012550816e-08
HIP1	2.18624956726414e-12	0.498853688253979	0.229	0.123	5.57034527243231e-08
EXOSC1	2.20457721109484e-12	0.608027459683193	0.218	0.115	5.61704227614854e-08
RP11-767I20.1	2.25431677489362e-12	-5.17573	0.001	0.046	5.74377371075146e-08
PHKB	2.33290875900505e-12	0.284136780791552	0.245	0.131	5.94401822706898e-08
COX14	2.36084719813271e-12	0.25320836141011	0.512	0.346	6.01520257612233e-08
C16orf87	2.38103312094703e-12	0.794631470223287	0.131	0.054	6.06663428886093e-08
NT5C	2.39978899535718e-12	0.601645148051833	0.154	0.069	6.11442238127057e-08
TERF1	2.40656853871902e-12	0.348278683287218	0.322	0.188	6.1316959798022e-08
CTA-212A2.4	2.41641008906817e-12	3.30608785962764	0.039	0.004	6.15677126593679e-08
PHPT1	2.43615960893469e-12	0.303876764415406	0.626	0.46	6.2070910676047e-08
TAF12	2.50971109353162e-12	0.492218806208452	0.264	0.148	6.39449289520922e-08
ACSS3	2.52007787953443e-12	3.47048220382359	0.039	0.004	6.42090642926577e-08
KRT222	2.54469180696783e-12	1.07750862897727	0.073	0.019	6.48362025497335e-08
DPH7	2.5572064543002e-12	0.733446496136181	0.11	0.04	6.51550632491148e-08
CYP4F3	2.56654873598961e-12	1.03209488323995	0.061	0.013	6.53930952442793e-08
EXOSC5	2.58043885119984e-12	0.69907635059986	0.129	0.052	6.57470014897208e-08
ANAPC5	2.66494275692648e-12	0.331006409217217	0.337	0.201	6.79000765037297e-08
AIMP2	2.72103814082647e-12	0.633755847037538	0.148	0.065	6.93293307901175e-08
PEX16	2.7817811299081e-12	0.377925181842822	0.217	0.112	7.08770014089284e-08
RENBP	2.80833265365358e-12	-1.58379	0.111	0.202	7.15535076824395e-08
PTRHD1	2.8512936884395e-12	0.27228448936464	0.341	0.205	7.26481118877499e-08
POP4	2.88287397207277e-12	0.441444972734849	0.199	0.101	7.34527459344421e-08
SLC25A36	2.92666408413161e-12	0.324967049439462	0.248	0.134	7.45684741995892e-08
ETFB	2.9757217914818e-12	0.234166794582875	0.575	0.396	7.58184155251649e-08
ASB13	3.06454592963943e-12	1.43484321923518	0.052	0.009	7.80815657412831e-08
EEPD1	3.06664842791368e-12	1.07374595761973	0.088	0.028	7.81351352948127e-08
TMEM246	3.12907056684114e-12	2.99451196117215	0.037	0.003	7.97255889725455e-08
ICAM4	3.17989037064855e-12	-2.36303	0.044	0.119	8.10204267537545e-08
TACO1	3.19567666890094e-12	0.724953513479505	0.106	0.038	8.14226458469271e-08
PSMB2	3.21287388804408e-12	0.274444890340261	0.546	0.374	8.1860813793475e-08
PSMG3	3.22339574631343e-12	0.26122133298841	0.215	0.11	8.21289002203198e-08
HNRNPA1	3.27297255195669e-12	0.256202670684408	0.937	0.833	8.33920676513045e-08
SLC1A4	3.28510362165273e-12	1.14781923033854	0.113	0.043	8.37011551760899e-08
ATF3	3.29840917232257e-12	-0.843665	0.445	0.52	8.40401673016067e-08
ZFP36L2	3.31031122490069e-12	0.715194178064338	0.699	0.575	8.43434196992448e-08
TNFAIP8L1	3.33845366305116e-12	0.469494843548308	0.263	0.147	8.50604608808805e-08
MPG	3.35957663883936e-12	0.370562140050525	0.316	0.186	8.55986531809881e-08
AHCY	3.3749262679605e-12	0.482334214240273	0.181	0.088	8.59897463813655e-08
ZCCHC17	3.41492676156301e-12	0.501876659341753	0.242	0.132	8.70089189578639e-08
NHP2	3.43016528167558e-12	0.269345248792929	0.457	0.299	8.73971812118122e-08
CHST1	3.44216513580163e-12	1.28478072962488	0.072	0.019	8.77029254950899e-08
IPO9	3.49970833573422e-12	0.384800606983371	0.195	0.097	8.91690686861721e-08
NABP2	3.51282942918073e-12	0.688043299533876	0.167	0.079	8.95033810260959e-08
UBAC2	3.51774613493562e-12	0.396362640603639	0.234	0.125	8.96286537720246e-08
UBE2Q2	3.53910506958704e-12	0.353841833291857	0.26	0.143	9.01728580680082e-08
C17orf62	3.54478177324298e-12	0.624184353043159	0.188	0.093	9.03174948004579e-08
HABP4	3.55325808905733e-12	0.855294046305218	0.133	0.056	9.05334628510917e-08
PTPRG	3.62037430534895e-12	0.344797183326486	0.389	0.245	9.2243516925986e-08
CPSF3L	3.63972521293458e-12	0.493114840050554	0.248	0.137	9.27365587003601e-08
PRPSAP1	3.64735630355743e-12	0.324318790464035	0.211	0.107	9.29309912583399e-08
TTC3	3.65194711742827e-12	0.37584597062266	0.391	0.249	9.30479606049549e-08
NSMCE4A	3.68141602205219e-12	0.248163422871999	0.242	0.13	9.37987988258678e-08
DOCK8	3.68591212169943e-12	1.09298096654776	0.121	0.049	9.39133549487799e-08
CAST	3.74391580030372e-12	0.278528610958025	0.552	0.383	9.53912306759384e-08
TGFB1	3.77264909437738e-12	0.265025755441659	0.419	0.263	9.61233262756411e-08
RND3	3.78003796210399e-12	0.618554990442264	0.199	0.102	9.63115872364477e-08
HSD17B12	3.84638961207135e-12	0.271863725730026	0.432	0.276	9.80021609259659e-08
TMEM2	3.86584423149168e-12	-0.945613	0.351	0.434	9.84978451741765e-08
DALRD3	3.86998306153066e-12	0.868817591167771	0.106	0.039	9.86032984247398e-08
ACTL6A	3.87286061372321e-12	0.490502265991021	0.167	0.077	9.86766155770537e-08
PRDM1	3.88071068235672e-12	-1.3428	0.268	0.358	9.88766274757669e-08
COX11	3.92329258471941e-12	0.370693558132227	0.266	0.149	9.99615717660659e-08
ZRANB2	3.97077563232086e-12	0.385251437282875	0.295	0.172	1.01171392335903e-07
RP11-1094M14.11	4.12683191469963e-12	0.562685882974015	0.133	0.056	1.05147550354632e-07
DOK4	4.13473127372059e-12	1.00965623333039	0.083	0.025	1.05348818123127e-07
ASH1L	4.14320075264615e-12	0.380855593288865	0.356	0.221	1.05564611976671e-07
LY75	4.2475287087229e-12	1.33098973006568	0.063	0.015	1.08222783969551e-07
NCALD	4.25753386885732e-12	0.366713693656136	0.139	0.059	1.08477705444616e-07
CCDC186	4.27315051047781e-12	0.547175241007652	0.203	0.104	1.08875601856464e-07
TMEM9B	4.28473655077778e-12	0.30170903578074	0.398	0.249	1.09170802577267e-07
C21orf2	4.30022193757156e-12	0.730345814611834	0.116	0.045	1.09565354747386e-07
UPB1	4.37969229909851e-12	1.14504703711585	0.068	0.017	1.11590180088731e-07
STARD10	4.4655390728666e-12	0.386456918015028	0.152	0.067	1.13777470037568e-07
RTN3	4.47049448170421e-12	0.233621367744814	0.406	0.255	1.13903728899342e-07
FAM104B	4.47124115564509e-12	0.706667788874237	0.145	0.064	1.13922753404681e-07
NIPBL	4.54796586612443e-12	0.314538770194919	0.297	0.172	1.15877622302984e-07
RABAC1	4.55850977550958e-12	0.29678629627532	0.708	0.548	1.16146270570209e-07
FAM89A	4.5787317095477e-12	0.802963416617603	0.118	0.046	1.16661505227566e-07
RP11-169K16.4	4.58818672504185e-12	2.45269532238688	0.04	0.004	1.16902409567341e-07
ARSE	4.60823494253537e-12	1.87762382003886	0.04	0.004	1.17413218100859e-07
FAM214A	4.69478169084137e-12	0.245514071417649	0.209	0.106	1.19618342700947e-07
FBXO31	4.70532788751389e-12	0.907578447067573	0.096	0.033	1.19887049245966e-07
SLC35C2	4.70988334664644e-12	0.649462837227423	0.159	0.073	1.20003117789205e-07
DDX46	4.72050209616878e-12	0.170102922197742	0.428	0.27	1.20273672908284e-07
ADAM19	4.72726807104785e-12	1.74944720724757	0.065	0.016	1.20446063182228e-07
RBFA	4.73126566491023e-12	0.600717535429263	0.121	0.048	1.20547917876248e-07
HEY1	4.73799150811934e-12	0.849204665480754	0.311	0.199	1.20719285635373e-07
MAP1LC3B	4.7602150347752e-12	0.268754196273992	0.648	0.476	1.21285518871037e-07
CD274	4.8063785962124e-12	-2.40332	0.036	0.107	1.22461720252896e-07
NUDT4	4.9684510394441e-12	0.371397288276921	0.409	0.264	1.26591164033996e-07
TEK	5.0599511785698e-12	-1.1619	0.268	0.355	1.2892249607878e-07
SLC35B2	5.27543864280168e-12	0.566150575804613	0.099	0.034	1.34412901179944e-07
TUBB	5.29912429953961e-12	0.350890731205209	0.669	0.496	1.3501638802797e-07
GPANK1	5.35566002799604e-12	0.547614739281636	0.173	0.083	1.36456861853311e-07
AP006222.2	5.36014907505703e-12	0.683569287494498	0.148	0.065	1.36571238283378e-07
SWI5	5.37811982156346e-12	0.280590139201807	0.196	0.097	1.37029114933615e-07
C5orf42	5.50951324834384e-12	0.479211998688296	0.135	0.056	1.40376888054553e-07
GRASP	5.6281391027584e-12	-1.39284	0.206	0.294	1.43399356199181e-07
BRF2	5.66860763458009e-12	1.56745660028507	0.065	0.016	1.44430453921466e-07
SNUPN	5.6800660975934e-12	0.772195055008105	0.139	0.06	1.44722404100582e-07
POLR2E	5.70166573948995e-12	0.298334727904557	0.421	0.272	1.45272741376464e-07
SERPING1	5.73305237829493e-12	-0.672637	0.462	0.524	1.46072441546577e-07
LSM6	5.79396856374052e-12	0.208575063961077	0.402	0.25	1.47624525035545e-07
OTUD6B-AS1	5.81301009080233e-12	0.248645751978357	0.362	0.222	1.48109684103553e-07
ADSL	5.81940273320012e-12	0.167754862182208	0.217	0.113	1.48272562239206e-07
ATP6V1H	5.87736974903429e-12	0.339639267100984	0.236	0.127	1.49749503835645e-07
RP11-181E10.3	5.90242944399387e-12	2.83810498981706	0.038	0.004	1.5038799980352e-07
PLAC9	5.97630833457339e-12	0.756794335036298	0.252	0.145	1.52270360056595e-07
STK4	6.03278584171395e-12	0.649482747874944	0.331	0.206	1.5370935046103e-07
DPY30	6.03457893332369e-12	0.330904325810547	0.429	0.282	1.53755036642154e-07
ARV1	6.06926622895525e-12	0.800012685552367	0.131	0.055	1.54638834247551e-07
STPG1	6.0991168863677e-12	1.28025390329898	0.07	0.018	1.55399399147763e-07
NIPAL3	6.17653283926960e-12	1.20828010859438	0.092	0.031	1.5737188021175e-07
IDH3G	6.25742976612265e-12	0.27284973498205	0.325	0.196	1.59433053011039e-07
EFR3A	6.27454072528606e-12	0.479341586834394	0.224	0.12	1.59869023139563e-07
RNF126	6.3712039713625e-12	0.574783856894579	0.189	0.095	1.62331905986345e-07
UQCC3	6.40469868279543e-12	0.196128994209705	0.269	0.149	1.63185317738945e-07
CENPC	6.43704685923846e-12	0.728695279075225	0.192	0.098	1.64009516926537e-07
EPCAM	6.54172565132945e-12	4.03398429055423	0.036	0.003	1.66676627870223e-07
JUN	6.54474306546591e-12	0.286998090266656	0.901	0.817	1.66753508565006e-07
HSD17B8	6.58055546626277e-12	0.866424422039023	0.14	0.062	1.67665972724909e-07
SMARCA5	6.68731264704722e-12	0.307604888436813	0.305	0.179	1.70386038934116e-07
MAN1B1	6.71889032197028e-12	0.497890142907151	0.2	0.102	1.71190606513481e-07
PPP1R8	6.76013612161535e-12	0.497215015553303	0.154	0.07	1.72241508242637e-07
PRDX4	6.77276193246387e-12	0.228577435417791	0.447	0.286	1.72563201277247e-07
AQP1	6.7838544938756e-12	0.103585217852422	0.44	0.28	1.72845828649456e-07
SRPRA	6.78582708517365e-12	0.422355390119324	0.238	0.13	1.72896088303139e-07
CLMN	6.90190183007878e-12	1.72945414867262	0.073	0.021	1.75853556728577e-07
ARHGAP15	6.91009466950773e-12	1.08718181348075	0.145	0.066	1.76062302084387e-07
RDH11	6.95287344543385e-12	0.318263182170371	0.235	0.126	1.77152262516209e-07
THAP7	6.95386511725845e-12	0.521361616302566	0.134	0.057	1.77177529322628e-07
CCDC137	7.17604216087598e-12	0.967117268153328	0.112	0.043	1.82838378216959e-07
FAM136A	7.22252630904084e-12	0.706188317792586	0.147	0.066	1.84022747828052e-07
RBM42	7.2247836428595e-12	0.232247295487763	0.314	0.184	1.84080262436417e-07
CAPN1	7.24757035966899e-12	0.262439435231505	0.242	0.131	1.84660845194006e-07
PYCR2	7.4789381019446e-12	0.490011515232959	0.197	0.1	1.90555863899447e-07
KXD1	7.482116793899e-12	0.274466693115089	0.315	0.187	1.90636853791753e-07
DCK	7.52827490128599e-12	0.511702218214652	0.215	0.114	1.91812916209866e-07
EMC8	7.54586966297052e-12	0.334328988095284	0.25	0.136	1.92261213142826e-07
ARL6IP6	7.57689082321177e-12	0.436848920251534	0.259	0.147	1.93051601284613e-07
NDUFS8	7.59879033930721e-12	0.235538907148793	0.537	0.361	1.93609579055209e-07
LXN	7.61249919256153e-12	0.446851869023421	0.219	0.116	1.93958866927275e-07
SLC39A7	7.72916980511191e-12	0.288582486598341	0.28	0.16	1.96931517464446e-07
H1F0	7.80660864684405e-12	0.400185671561178	0.302	0.177	1.9890458171294e-07
HTATSF1	7.82536139709494e-12	0.432832199064495	0.208	0.107	1.99382383036582e-07
ZNRD1	7.84265261897684e-12	0.46048453610509	0.237	0.13	1.99822946078911e-07
KLC4	7.9993641507163e-12	1.00489365047731	0.085	0.027	2.03815799196101e-07
LAMTOR2	8.01087955109512e-12	0.242455033286082	0.548	0.375	2.04109200082353e-07
TNK2	8.09656970640513e-12	1.02958990754977	0.095	0.033	2.06292499549496e-07
MRPS12	8.12241366604309e-12	0.370313016314122	0.221	0.117	2.06950977797112e-07
HLF	8.13019063057424e-12	1.42806642393657	0.062	0.015	2.07149127076401e-07
LAPTM5	8.20674830280327e-12	0.560525780143848	0.527	0.372	2.09099740007124e-07
HIP1R	8.27877300208478e-12	0.528918426514585	0.17	0.082	2.10934857320118e-07
CASC3	8.28178399992187e-12	0.460780037872826	0.189	0.094	2.11011574534009e-07
MCOLN1	8.31163840473893e-12	0.464206453145628	0.172	0.082	2.11772234914343e-07
SDF2	8.35013245643257e-12	0.217560579925949	0.383	0.236	2.12753024857445e-07
KIF5B	8.38087935845316e-12	0.259168330386896	0.541	0.373	2.13536425174028e-07
SNX5	8.41330448659488e-12	-1.14499	0.295	0.376	2.14362585013951e-07
SYNPO	8.52321094561752e-12	0.306071672301388	0.297	0.175	2.17162891683389e-07
TSHZ1	8.69950177870881e-12	0.710883974067765	0.163	0.077	2.21654605819722e-07
RSL1D1	8.93610508464514e-12	0.363181856454069	0.442	0.291	2.27683021451674e-07
DNAJC7	9.12649719130966e-12	0.202627217127152	0.429	0.274	2.32534021937379e-07
ATP6AP1	9.13678328144515e-12	0.265280179900723	0.414	0.264	2.32796101227941e-07
RORA	9.16549987969974e-12	0.663487296915377	0.359	0.227	2.3352777143487e-07
USB1	9.1662606521654e-12	0.552172108473109	0.139	0.06	2.33547155156522e-07
KARS	9.23432282415715e-12	0.340858247802716	0.322	0.193	2.352813112367e-07
TSNAX	9.29615551634089e-12	0.33891533919327	0.248	0.137	2.3685674640085e-07
GJA5	9.43257721210072e-12	2.01504878411081	0.13	0.057	2.40332634787114e-07
DDX24	9.52379464483881e-12	0.284410918648657	0.591	0.418	2.42656763755848e-07
ARPC3	9.57993524682289e-12	0.252198769232783	0.794	0.629	2.440871701538e-07
WDR18	9.58756033432317e-12	0.507616473923493	0.199	0.103	2.4428144975822e-07
IDH1	9.67393809864295e-12	0.292647351793734	0.251	0.138	2.46482268815324e-07
PPIL3	9.75382106255202e-12	0.581713871564814	0.178	0.088	2.48517606852763e-07
NMB	9.76352091305188e-12	0.834981531761779	0.11	0.042	2.48764749343649e-07
TADA3	9.82544593417381e-12	0.543330948326292	0.195	0.1	2.50342536956815e-07
CCDC102A	9.87025390920809e-12	1.06541539448157	0.089	0.029	2.51484199352713e-07
CFAP97	9.94028126390572e-12	0.335154521357733	0.271	0.153	2.53268426323054e-07
NSFL1C	9.96481966912916e-12	0.398900882075186	0.272	0.156	2.53893640349742e-07
MRPL51	1.00890102423802e-11	0.223387815475838	0.595	0.409	2.57057891965604e-07
DDX54	1.01141983373721e-11	0.457044431232601	0.192	0.097	2.57699659437904e-07
ZNF618	1.0138648649533e-11	0.498127251096246	0.097	0.034	2.58322628941451e-07
ADD3	1.01785037665441e-11	-1.11354	0.349	0.419	2.59338097467776e-07
GPT	1.01844627785951e-11	0.366442580924704	0.082	0.025	2.59489927135824e-07
CSNK2B	1.02313245511126e-11	0.301899906460117	0.578	0.4	2.60683918237799e-07
SMUG1	1.02679891179529e-11	0.711509098476295	0.12	0.048	2.61618094736322e-07
ACADVL	1.02775851889823e-11	0.258103356920195	0.445	0.291	2.61862593030079e-07
DCPS	1.0767453916858e-11	0.558009509824361	0.15	0.069	2.74343958347625e-07
FAM167B	1.10596307285436e-11	-1.00038	0.43	0.495	2.81788331332562e-07
MIS18BP1	1.10817047599689e-11	0.263081994701096	0.266	0.149	2.82350755579248e-07
CCNT2	1.1095155456916e-11	0.40478620280794	0.143	0.063	2.82693465886763e-07
EBNA1BP2	1.11155404066791e-11	0.614734195758932	0.194	0.1	2.83212854021776e-07
RAD51C	1.12087724340788e-11	0.439006492607148	0.172	0.083	2.85588312847894e-07
TMED9	1.1365123844356e-11	0.288885747285847	0.606	0.428	2.89571990430348e-07
SMOC2	1.14244033254713e-11	2.75454932351118	0.037	0.004	2.91082372329682e-07
CKLF	1.15471907508772e-11	0.198409665629796	0.476	0.309	2.942108731416e-07
DHRS1	1.16094377353213e-11	0.375883035790785	0.202	0.103	2.95796864058251e-07
PLCG2	1.1614545078519e-11	0.461303139068691	0.188	0.094	2.95926994055586e-07
WDFY1	1.16204692627213e-11	0.23830460569803	0.209	0.107	2.96077936344876e-07
SEMA6A	1.18524520378011e-11	-1.28959	0.193	0.284	3.01988625471135e-07
ATP5L	1.19039649805337e-11	0.264330722856806	0.905	0.775	3.03301123739018e-07
TMF1	1.19412574393435e-11	0.370475985092955	0.275	0.159	3.04251298297034e-07
AP4M1	1.21534372890406e-11	0.957119317070883	0.101	0.037	3.09657428687466e-07
TBC1D17	1.21570731951541e-11	0.61330801036476	0.146	0.065	3.09750067939331e-07
NFKBIZ	1.22575517223601e-11	-0.918238	0.424	0.486	3.12310160334014e-07
FETUB	1.23048601993766e-11	1.76047985762626	0.042	0.005	3.13515533019916e-07
SLC39A6	1.24082518364113e-11	1.19837697741142	0.097	0.035	3.16149848539924e-07
C16orf74	1.24137353758356e-11	1.42537	0.05	0.009	3.16289563640914e-07
FAM107A	1.25528027467767e-11	-1.26851	0.379	0.429	3.19832861185123e-07
SDAD1	1.25957191702781e-11	0.510613623132976	0.181	0.09	3.20926328739516e-07
BBX	1.27191253842552e-11	0.41071777202094	0.405	0.265	3.24070595665438e-07
CNPY4	1.27838973834217e-11	0.721753369794115	0.139	0.06	3.25720921432203e-07
CELF2	1.27947211721174e-11	0.903378973215962	0.188	0.099	3.25996700744379e-07
LETMD1	1.28805604691289e-11	0.426979747442621	0.188	0.094	3.28183800192936e-07
ARHGEF28	1.31095565130819e-11	1.30964720552238	0.07	0.019	3.34018390396813e-07
NUBP2	1.3169267569903e-11	0.253951074091061	0.265	0.148	3.35539768413558e-07
PWP1	1.31821440648611e-11	0.264724337279424	0.305	0.179	3.35867848628595e-07
COPS4	1.32620666794502e-11	0.374226643506745	0.247	0.137	3.37904196925712e-07
TGFBI	1.34240957748956e-11	1.55595970198867	0.098	0.036	3.42032536248564e-07
C8orf33	1.35287669585777e-11	0.207674975152766	0.266	0.15	3.446994533376e-07
FATE1	1.35686505949602e-11	2.17531399720636	0.037	0.004	3.45715648508992e-07
TFB1M	1.3783584300889e-11	0.952273230004337	0.07	0.019	3.51191944402352e-07
BLOC1S1	1.38086239122066e-11	0.253590950708259	0.59	0.419	3.51829928659111e-07
NBN	1.38969169268636e-11	0.463173108488046	0.198	0.102	3.54079546379559e-07
BHMT	1.39454833571906e-11	0.979255741284467	0.057	0.012	3.55316970457859e-07
NEDD8	1.41160794189676e-11	0.226112000110992	0.784	0.612	3.59663587515875e-07
ARL6IP4	1.41926646505425e-11	0.241484331756266	0.71	0.545	3.61614902631173e-07
UCHL3	1.43762382566454e-11	0.723756291479316	0.17	0.083	3.66292174541069e-07
COMMD3	1.48489545708306e-11	0.240964374996911	0.307	0.179	3.78336513510194e-07
CSNK1G3	1.49545611516202e-11	0.522974442190403	0.169	0.082	3.81027263582131e-07
USP48	1.50690852345728e-11	0.334532866557863	0.216	0.113	3.8394522269168e-07
TLE1	1.52008064794039e-11	0.50259704037321	0.213	0.115	3.87301348288731e-07
AKR1D1	1.54397755151278e-11	2.98753091491413	0.035	0.003	3.93390040349941e-07
ANKRD36C	1.56629709500335e-11	0.489437859744442	0.205	0.106	3.99076836835904e-07
SNW1	1.60859613441203e-11	0.220054342494077	0.363	0.223	4.09854209086841e-07
SOS1	1.62469591474203e-11	0.467782457994796	0.199	0.105	4.13956272117121e-07
PTTG1IP	1.63360670556335e-11	0.289179523110233	0.501	0.341	4.16226652510487e-07
LINC01554	1.64102726226556e-11	1.97220929570464	0.035	0.003	4.18117336152643e-07
POLR2J	1.64726294516275e-11	0.209786118613782	0.451	0.293	4.19706125798018e-07
MRPL28	1.68794853169072e-11	0.287157528563238	0.312	0.184	4.30072406389478e-07
CAMK2N1	1.69149879166395e-11	1.9334402540257	0.071	0.02	4.30976977128058e-07
ENAH	1.69169364661357e-11	0.560894116438922	0.207	0.11	4.31026624220673e-07
CD320	1.70493188397366e-11	-0.522416	0.444	0.283	4.34399594717648e-07
PSIP1	1.72375620948485e-11	0.236406894652813	0.361	0.225	4.39195844614645e-07
TMUB2	1.75023402489896e-11	0.487916088667137	0.178	0.087	4.45942127204006e-07
ASPSCR1	1.82456961309e-11	0.743772007745032	0.15	0.07	4.648820917192e-07
NDUFAF1	1.84424411511063e-11	0.907015210146437	0.112	0.045	4.69894958089038e-07
HOXA9	1.85028503735233e-11	2.37762094574768	0.034	0.002	4.71434124667001e-07
BTN2A2	1.93731512217962e-11	1.04977883127129	0.087	0.029	4.93608519980145e-07
GIMAP1	1.94535860141883e-11	0.309657819363412	0.398	0.257	4.95657918055504e-07
[truncated: 2,194 more rows]
